# Supplementary material for: Procalcitonin as a biomarker for postoperative pneumonia: a study on dynamics following cardiopulmonary bypass in adults
Source: BMC Cardiovasc Disord. 2025 Apr 30;25:338. doi: 10.1186/s12872-025-04654-3 (PMC12042508; doi:10.1186/s12872-025-04654-3)
Supplement: Supplementary file 1 — Supplementary Material 1 [file 12872_2025_4654_MOESM1_ESM.xlsx]

## Sheet: Sheet1
患者ID	住院号	ID	发热 分组	姓名	入院年龄	性别	身高 (cm)	体重 （kg）	体表面积 （m2）	糖尿病	高血压	吸烟史	饮酒史	总胆固醇 水平(mmol/L)	白蛋白 (g/L)	CONUT评分	CONUT具体值	淋巴细胞 绝对值	单核 细胞	中性粒细胞 10^9L	血红蛋白	血小板	PLR	NLR	MLR	SII	术后WBC峰值10^9L	术后中性粒细胞峰值10^9L	术后血小板最低值	pro-BNP峰值	D-二聚体峰值	高敏肌钙蛋白T峰值	生化血糖峰值	超敏CRP峰值	PCT	使用呼吸机天数	中心静脉插管天数	尿管插管天数	术后是否使用呼吸机（前1后0）	术后是否使用血流导管（前1后0）	术后是否使用尿管	术后使用抗菌药物天数	是否联用抗菌药物	同期住院天数	是否体 外循环	灌注方式	灌注液	灌注部位	DN或HTK
1360880(1)	0011089839	1	0	周明仁	66	男				1	1	0	0	4.21	41.8	轻度	3	1.11	0.34	2.68	140	218	196.396	2.41441	0.306306	526.342	12.59	11.17	126	2720	1.7	77.77	11.05		4.08	1	4	4	0	0	0	11	是	14	0	无	无	无	无
1370549(1)	0011183372	2	0	王英	57	女	165	58	1.9	0	0	0	0	4.6	37.9	轻度	2	1.39	0.57	5.83	101	208	149.64	4.19424	0.410072	872.403	212	20	144	3323	1.75	593.2	5.54	31	2.29	1	3	3	0	0	0	9	是	14	1	1	1	2	无
1366259(1)	0011154264	3	0	王俏珍	74	女	160	55	1.5	0	0	0	0	3.81	32.6	中度	5	1	0.44	2.23	107	80	80	2.23	0.44	178.4	15.65	17.78	83	4239.4	8.27	1416	9.65		1.65	2	15	15	0	0	0	16	是	26	1	1	1	2	DN
1362657(1)	0011095715	4	0	王呈功	77	男	167	69	1.76	0	0	0	1	3.81	37.4	营养正常	1	1.8	0.67	3.85	150	136	75.5556	2.13889	0.372222	290.889	16.13	14.3	76	3318	6.65	1220	5.87		0.34	3	5	3	0	0	0	12	是	20	1	1	1	2	HTK
1343526(1)	0007585777	6	0	周晓强	35	男	172	68	1.8	0	0	0	0	3.87	42.7	轻度	2	1.47	0.4	2.49	154	165	112.245	1.69388	0.272109	279.49	18.85	16.26	112	1179.4	1.81	258.7		71.1	0.92	0	2	2	0	0	0	6	是	12	1	1	2	无	无
159955(10)	0005695711	8	0	郑琴	63	女				0	0	0	0	2.48	35.9	轻度	3	2.02	0.51	2.02	139	229	113.366	1	0.252475	229	22.87	17.39	98	2499	7.33	2435	4.88	90	2.36	1	1	4	0	0	0	13	是	50	1	1	1	1	DN
1350806(1)	0011030953	9	0	郝廷民	61	男	172	57	1.82	0	1	0	0	3.89	41	轻度	2	1.28	0.39	2.1	146	197	153.906	1.64062	0.304688	323.203	7.47	6.67	90	2576.7	3.83	483.5	5.04		0.89	1	14	7	0	0	0	9	是	20	1	2	1	2	无
1339426(1)	0010938948	10	0	乔康	66	女	170	53	1.61	0	1	0	0	5.4	42.4	营养正常	1	1.4	0.41	3.04	120	241	172.143	2.17143	0.292857	523.314	13.65	12.36	97	1241	8.33	1883	4.32		0.71	1	2	2	0	0	0	7	是	12	1	1	1	无	HTK
1329430(1)	0008432912	12	0	陈爱霞	54	女	160	61	1.61	0	0	0	0	4.52	37.6	营养正常	1	2.1	0.49	2.04	116	153	72.8571	0.971429	0.233333	148.629	14.47	12.31	87	3617.8	4.41	261.1	7.54	11.8	0.26	1	6	7	0	0	0	8	是	8	1	1	无	2	DN
1341499(2)	0010945608	13	0	贺步英	64	女	160	65	1.65	0	0	0	0	6.38	40.7	营养正常	0	2.09	0.43	3.84	136	257	122.967	1.83732	0.205742	472.191	25.35	21.32	96	1827.8	1.88	2105	5.41		1.7	1	1	1	0	0	0	8	是	14	1	2	2	1	DN
1327654(1)	0010863423	14	0	姜长军	60	男				0	1	0	0	4.49	40	营养正常	1	1.93	0.5	3.49	141	214	110.881	1.80829	0.259067	386.974	17.21	14.3	180	3303	2.35	616.3	7.86		0.29	4	7	7	0	0	0	11	是	16	0	无	无	无	无
1364072(1)	0011109966	15	0	张忠学	63	男				0	1	1	1	4.07	36.5	营养正常	1	2.31	0.44	5.27	139	157	67.9654	2.28139	0.190476	358.177	17.72	16.14	103	7035.8	0.71	622.3	5.8		0.7	1	7	2	0	0	0	8	是	14	0	无	无	无	无
1389191(1)	0011443475	16	0	李孟生	65	男				0	0	0	0	3.96	39.1	轻度	2	1.21	0.33	4.11	131	162	133.884	3.39669	0.272727	550.264	11.25	10.19	84	904.6	1.09	147.1	6.31		0.09	1	1	3	0	0	0	8	是	12	0	无	无	无	无
1370976(1)	0010914997	17	0	戎佳琦	13	女	165	55	1.5	0	0	0	0	3.35	44.6	轻度	3	1.55	0.71	5.15	142	277	178.71	3.32258	0.458065	920.355	24.7	19.76	99	1155		1801		13.3		1	13	5	0	0	0	12	是	26	1	2	无	无	DN
1322188(1)	0010784214	18	0	张振娟	68	女	142	45	1.27	0	0	0	0	4.21	26	中度	7	1.12	0.36	3.31	84	205	183.036	2.95536	0.321429	605.848	9.74	7.63	57	2320	3.88	1985	10.62	51.4	0.61	4	12	11	0	0	0	12	是	23	1	1	2	2	无
1308306(2)	0010713844	19	0	岳永才	64	男				0	1	0	0	2.53	35.4	中度	5	0.93	0.39	2.31	124	61	65.5914	2.48387	0.419355	151.516	12.75	10.15	42	1684.3	2.1	482.7	6.92		1.59	1	6	6	0	0	0	7	是	13	0	无	无	无	无
1321405(1)	0010859362	20	0	李龙香	70	女	163	69	1.72	0	0	0	0	3.76	40.1	轻度	2	1.57	0.29	2.52	114	142	90.4459	1.6051	0.184713	227.924	235	17.84	84	2409	5.43	934.7	6.28	120		0	1	1	0	0	0	11	是	16	1	1	无	1	HTK
1406724(1)	0011587178	21	0	陈阜英	72	女				0	1	0	1	7.22	38.3	轻度	2	1.07	0.31	3.79	106	329	307.477	3.54206	0.28972	1165.34	14.32	12.44	221	3133.6	0.98	160.3	5.72		0.2	1	3	3	0	0	0	10	是	18	0	无	无	无	无
1411154(1)	0011588506	22	0	李景	59	男	164	62	1.64	0	0	0	0	3.76	36.3	营养正常	1	2.36	0.6	4.72	118	171	72.4576	2	0.254237	342	10.63	9.02	104	13614	19.75	10000	8.47		5.67	6	17	17	0	0	0	14	是	22	1	2	1	2	DN
1393361(1)	0011293874	23	0	李华	74	男				1	1	1	0	2.99	33.6	中度	5	1.58	0.4	4.65	137	203	128.481	2.94304	0.253165	597.437	20.37	32.92	169	273.6	2.82	18.93		149.24	0.04	0	22	22	0	0	0	25	是	27	0	无	无	无	无
1325222(1)	0010787085	24	0	耿龙	21	男	180	75	1.95	0	0	0	0	4.26	46.6	营养正常	1	2.02	0.39	3.66	162	165	81.6832	1.81188	0.193069	298.96	17.38	15.78	109	987.3	0.84	626.1	5.31		0.81	0	6	6	0	0	0	7	是	13	1	1	无	无	HTK
1382689(1)	0010624928	25	0	王显府	58	男				1	1	0	0	3.28	35.9	中度	5	0.62	0.45	2.06	76	161	259.677	3.32258	0.725806	534.935	7.95	6.74	100	29337.3	22.49	6099	10.88		1.85	1	5	5	0	0	0	14	否	21	0	无	无	无	无
1325556(1)	0002997083	26	0	周宏玲	57	女	163	56	1.64	0	0	0	0	4.99	42.6	营养正常	0	2.04	0.39	2.68	133	248	121.569	1.31373	0.191176	325.804	22.86	19.11	164	1421.7		570.3			0.4	1	8	6	0	0	0	9	是	13	1	1	1	无	DN
1331027(1)	0009461600	27	0	赵祚先	75	男	162	66	1.75	0	0	0	0	3.38	40.2	轻度	3	1.45	0.4	2.42	122	167	115.172	1.66897	0.275862	278.717	18.38	16.65	47	4449.9	12.06	974.4	5.46		1.44	1	8	8	0	0	0	10	是	17	1	1	1	1	HTK
1373485(1)	0011168282	28	0	周怀芝	71	女	158	58	1.78	0	0	0	0	3.02	41.4	轻度	2	2.08	0.52	4.78	153	149	71.6346	2.29808	0.25	342.413	29.62	22.45	73	2792.2	0.91	3954	20.02		16.36	4	10	10	0	0	0	17	是	24	1	1	无	1	无
1319655(2)	0010859619	29	0	张磊	69	男	176	67	1.81	0	1	1	0	4.37	35	轻度	3	0.95	0.44	4.59	87	199	209.474	4.83158	0.463158	961.484	15.53	13.82	50	24454.5	10.58	979.4	7.08		1.75	12	22	22	0	0	0	23	是	32	1	1	2	无	HTK
1352592(1)	0010969067	30	0	杨贵宁	45	男	163	63	1.66	0	0	0	0	6.38	46.1	营养正常	0	2.75	0.87	8.97	165	251	91.2727	3.26182	0.316364	818.716	19	18.13	92	255.2	0.32	435.8			0.61	1	1	1	0	0	0	7	是	15	1	1	1	1	无
1306856(3)	0006660757	31	0	夏雨洁	29	女	173	62	1.75	0	0	0	0	4.12	46.2	营养正常	1	2	0.42	1.89	124	193	96.5	0.945	0.21	182.385	14.6	12.64	161	780.8	0.25	168.8			0.74	1	4	3	0	0	0	5	否	9	1	1	1	无	DN
1340017(1)	0010917539	32	0	周立春	56	男				0	0	1	1	3.58	32	轻度	4	1.74	0.88	6.32	180	346	198.851	3.63218	0.505747	1256.74	12.23	10.11	309		2.66			29.9	0.1				0	1	1	3	否	12	0	无	无	无	无
1337296(1)	0010917045	33	0	蔡同保	66	男				0	0	0	0	4.02	39.4	轻度	2	1.24	0.34	2.03	132	134	108.065	1.6371	0.274194	219.371	11.06	9.26	89	2550	4.4	151.6	9.95		0.1	1	6	6	0	0	0	6	是	7	0	无	无	无	无
1323215(1)	0010787649	34	0	侯国洲	71	男				0	1	1	0	3.86	37.4	轻度	3	0.91	0.32	3.69	126	158	173.626	4.05495	0.351648	640.681	11.73	9.6	136	4975.4	0.52	303.3			0.38	0	11	9	0	0	0	12	是	16	0	无	无	无	无
1354633(1)	0011036327	35	0	刘明星	74	男				0	1	1	1	3.69	40.3	轻度	2	1.55	0.72	5.31	152	172	110.968	3.42581	0.464516	589.239	22.9	19.99	162	2605.7	0.34	567.2	7.27		0.4	1	5	5	0	0	0	6	是	12	0	无	无	无	无
1347959(1)	0010221138	36	0	丁荷珍	66	女	160	55	1.55	1	1	0	0	4.78	41.1	轻度	2	1.06	0.41	3.24	122	121	114.151	3.0566	0.386792	369.849	30.8	27.84	79	3389.1	0.6	6196	14.98		3.24	2	15	7	0	0	0	14	是	23	1	1	1	1	DN
1314415(2)	0010743550	37	0	曹国银	61	男	162	57	1.72	0	1	1	1	5.09	45.5	营养正常	1	1.26	0.58	3.74	143	151	119.841	2.96825	0.460317	448.206	16.09	14.49	115	3907.9	1.27	2025	9.93		0.39	3	14	8	0	0	0	15	是	22	1	1	1	1	HTK
1326841(1)	0010876643	38	0	纪翠琴	55	女	150	65	1.55	0	1	0	0	2.86	32.6	轻度	4	2.21	0.8	4.69	140	151	68.3258	2.12217	0.361991	320.448	16.88	14.55	118	3634	6.65	4296			0.12	2	3	3	0	0	0	7	是	15	1	1	2	1	无
1332805(1)	0010833962	39	0	熊东林	63	男	172	75	1.87	0	1	1	0	4.84	46.4	营养正常	1	1.43	0.29	3.32	135	104	72.7273	2.32168	0.202797	241.455	10.34	8.94	66	18337.7	3.09	1255	7.17	90	2.18	1	7	4	0	0	0	7	是	10	1	1	无	无	DN
1341894(1)	0007737058	40	0	赵赟	54	男	173	72	1.85	0	0	1	1	3.31	42.3	轻度	3	1.34	0.59	4.77	146	216	161.194	3.5597	0.440299	768.896	18.33	16.63	123	2815.9	1.03	820			0.44	0	11	6	0	0	0	12	是	18	1	1	1	1	HTK
1345782(1)	0005710521	41	0	赵学梅	63	女	170	65	1.75	0	0	0	0	6.24	42.3	营养正常	0	1.86	0.45	2.84	130	164	88.172	1.52688	0.241935	250.409	8.57	7.6	81	7924	3.68	858.4	7.14		0.18	1	7	7	0	0	0	8	是	18	1	1	无	2	HTK
1404673(1)	0011515860	42	0	蔡同庄	33	男	181	89	2.1	0	0	1	0	5.17	41.4	营养正常	1	1.35	0.2	2.66	149	259	191.852	1.97037	0.148148	510.326	13.98	12.32	201	1564.4	1.18	858.4			0.21	1	1	1	0	0	0	2	否	11	1	1	无	无	无
0991662(2)	0007649131	43	0	刘翠侠	67	女				0	1	0	0	3.94	31.9	轻度	4	1.46	0.77	5.07	90	127	86.9863	3.4726	0.527397	441.021	18.44	18.82	67	34045.5	1.99	173.5	7.74		9.11	5	8	8	0	0	0	16	是	21	0	无	无	无	无
1324450(1)	0004283734	44	0	范大兰	65	女	167	57	1.77	0	1	0	0	4.44	40.2	营养正常	1	1.79	0.63	4.59	140	347	193.855	2.56425	0.351955	889.793	42	17.53	202	1512.4	1.09	499.7	6.96		0.39	0	4	7	0	0	0	4	是	15	1	1	1	2	DN
1341652(1)	0007491949	46	0	洪流	73	男	170	57	1.85	1	0	0	0	3.69	40	营养正常	1	1.93	0.37	1.95	106	216	111.917	1.01036	0.19171	218.238	12.96	11.12	102	3317.1	0.88	692.5			0.69	1	7	6	0	0	0	10	是	15	1	1	1	1	无
1350889(1)	0010884350	47	0	徐守云	74	女				0	1	1	0	3.6	41.5	中度	5	0.63	0.34	4.52	100	130	206.349	7.1746	0.539683	932.698	11.11	9.01	130	371.5		10.71				1	1	8	0	0	0	7	是	37	0	无	无	无	无
1327230(1)	0005844121	48	0	周南京	70	男				0	1	0	0	3.6	37.3	轻度	3	1.42	0.4	2.7	142	201	141.549	1.90141	0.28169	382.183	14.71	13.62	148	1096.6	0.83	142.9	6.03	75.6	0.41	1	3	4	0	0	0	5	是	10	0	无	无	无	无
1347203(1)	0008032565	49	0	陈素敏	62	女		62		0	1	0	0	6.08	44.4	营养正常	0	1.74	0.5	3.35	146	210	120.69	1.92529	0.287356	404.31	14.93	17.8	102	5386.3	6.75			47.7	0.65	1	3	2	0	0	0	3	是	13	1	1	1	1	HTK
0736895(3)	0004510066	51	0	董满喜	51	男				1	1	1	0	4.12	35.4	轻度	2	1.38	0.33	1.45	137	172	124.638	1.05072	0.23913	180.725	16.2	14.27	73	3541.7	1.78	147.4	5.8	5	4.85	2	3	5	0	0	0	10	是	6	0	无	无	无	无
1401562(1)	0011518171	52	0	瞿开云	67	女	160	58		0	0	0	0	4.86	41.8	营养正常	1	1.45	0.36	2.07	133	191	131.724	1.42759	0.248276	272.669	17.64	16.16	132	5371	13.48	945.9			2.56	0	1	1	0	0	0	11	是	18	1	1	1	1	无
1344097(1)	0010981747	53	0	徐文英	69	女	159	56	1.59	0	0	0	0	4.16	36.9	轻度	3	0.87	0.23	2.73	120	160	183.908	3.13793	0.264368	502.069	10.1	8.91	66	30751	1.74	3914	9.28		1.85	1	10	10	0	0	0	11	是	20	1	1	1	2	无
1356659(1)	0011012155	54	0	陆小二	44	女	160	64		0	0	0	0	3.49	42.1	轻度	3	1.28	0.35	2.82	120	168	131.25	2.20312	0.273438	370.125	14.8	12.71	90	1110.5	9.26	1069	8.05		0.12	1	3	3	0	0	0	11	是	14	1	1	1	无	DN
1355121(1)	0006243525	55	0	王洪	57	男	163	64	1.67	0	0	1	0	5.06	45.3	营养正常	0	1.87	0.69	4.82	176	179	95.7219	2.57754	0.368984	461.38	19.13	16.62	58	2655	28.65	4802			0.45	2	14	8	0	0	0	16	是	21	1	1	1	2	HTK
1365681(1)	0011115328	56	0	胡正清	58	男	170	71	1.81	0	0	1	1	4.86	42.4	营养正常	1	1.39	0.53	5.51	144	194	139.568	3.96403	0.381295	769.022	25.68	22.75	106	1479	4.69	1725	8.72		1.76	1	1	1	0	0	0	10	是	13	1	1	无	无	HTK
1360301(2)	0008365321	57	0	陈志强	73	男				1	1	0	0	2.77	37.6	轻度	2	1.64	0.44	2.4	84	208	126.829	1.46341	0.268293	304.39	11.07	10.15	140	7518.4	5.91	411.6	9.34		0.59	0	1	1	0	0	0	8	是	19	0	无	无	无	无
1414651(1)	0011716056	58	0	王卫萍	56	女				1	0	0	0	2.98	41	轻度	2	2.99	0.43	5.16	106	254	84.9498	1.72575	0.143813	438.341	303	13.87	130	8856.7	1.3	173.3	9.28		0.36	1	1	1	0	0	0	8	是	12	0	无	无	无	无
1357173(1)	0011073960	59	0	郝思兰	52	女	163	53	1.56	0	0	0	0	5.53	41.9	营养正常	1	1.45	0.29	2.39	124	146	100.69	1.64828	0.2	240.648	11.94	10.83	89	1707	4.7	280.7		61.9	0.27	0	6	6	0	0	0	7	否	14	1	1	1	2	DN
0867339(8)	0005734735	60	0	张普选	70	男	173	87.5	2	0	1	0	0	2.3	42.4	轻度	4	1.42	0.37	2.65	143	109	76.7606	1.8662	0.260563	203.415	9.85	8.06	59	1393	1.88	608.7	10.04		0.02	1	2	2	0	0	0	7	是	12	1	1	无	无	DN
1354411(1)	0011153043	61	0	唐元彩	63	女				0	1	0	0	5.68	42.1	营养正常	1	1.46	0.47	3.72	141	193	132.192	2.54795	0.321918	491.753	16.94	13.28	162	828	3.5	337.5	9.87	146	0.52	3	7	8	0	0	0	9	是	8	0	无	无	无	无
1322246(1)	0010780723	62	0	刘兴梅	55	女	152	62	1.59	0	1	0	0	5.46	41.8	营养正常	1	1.54	0.33	2.95	140	267	173.377	1.91558	0.214286	511.461	13.67	11.67	112	1697.7	2.96	1399		53.2	0.27	1	3	6	0	0	0	8	是	13	1	1	无	1	DN
1340807(1)	0008962939	63	0	卢建华	68	男				1	1	0	0	2.16	33.2	中度	7	1.14	0.29	1.84	95	152	133.333	1.61404	0.254386	245.333	12.41	10.66	57	4065	4.12	193.3		11.41	0.38	3	7	1	0	0	0	7	是	10	0	无	无	无	无
1354942(1)	0011050522	64	0	周宝龙	60	男				1	1	1	0	2.9	39.7	轻度	2	3.15	0.87	6.35	124	203	64.4444	2.01587	0.27619	409.222	16.22	10.69	114	5773.7	6.67	287.3	7.53		2.29	5	7	7	0	0	0	8	是	5	0	无	无	无	无
1337315(1)	0010797125	65	0	杨国祥	64	男	165	56	1.65	1	0	0	1	3.97	33.9	轻度	3	1.89	0.46	3.9	147	137	72.4868	2.06349	0.243386	282.698	10.33	8.81	60	3980.2	2.97	558		74	0.84	1	10	9	0	0	0	10	是	19	1	1	1	2	无
1379732(1)	0011250091	66	0	李庆好	58	男				0	0	0	0	5.11	41.8	营养正常	1	1.46	0.34	2.27	146	194	132.877	1.55479	0.232877	301.63	10.72	9.15	116	109.5	3.23	4.51			0.1	1	6	5	0	0	0	6	否	13	0	无	无	无	无
1333853(1)	0010870321	68	0	王其胜	68	男				1	0	1	0	2.87	38.5	轻度	4	0.94	0.37	2.79	119	273	290.426	2.96809	0.393617	810.287	15.79	14.01	183	1324	6.89	568.5	10.96		0.1	1	6	6	0	0	0	7	是	6	0	无	无	无	无
1390740(1)	0011572069	70	0	任国华	71	女				0	1	0	0	4.06	37.3	轻度	3	0.95	1.06	7.52	129	143	150.526	7.91579	1.11579	1131.96	9.59	7.84	254	411	3.97	18.17			0.1	1	8	8	0	0	0	9	否	22	0	无	无	无	无
1322380(1)	0010783899	71	0	何新义	58	男	165	57	1.75	0	0	0	0	5.54	46.4	营养正常	0	2.08	0.66	5.73	167	268	128.846	2.75481	0.317308	738.288	16.9	14.35	139	2450.8	3.17	1334	7.3		0.17	0	8	8	0	0	0	9	是	13	1	1	无	无	无
1325613(1)	0010799394	74	0	徐小琴	57	女	162	76	1.78	0	0	1	1	4.5	42.6	轻度	2	1.42	0.32	2.95	148	184	129.577	2.07746	0.225352	382.254	16.27	13.74	102	3773	1.87	2542		90	1.27	1	2	7	0	0	0	10	是	18	1	1	2	无	无
1326782(1)	0010816811	76	0	张有顺	71	男	168	75	1.83	0	0	0	0	3.73	35.2	轻度	3	1.16	0.38	2.85	140	135	116.379	2.4569	0.327586	331.681	16.17	14.2	74	1778	2.77	338.8	8.05	60.4		0	6	5	0	0	0	8	是	16	1	1	2	2	无
1364722(1)	0010881985	78	0	李家彩	61	女				0	1	0	0	4.26	36.2	营养正常	1	1.74	0.44	2.04	115	277	159.195	1.17241	0.252874	324.759	13.06	11.21	177	990.6	4.44	398.5	9.93		0.1	3	8	8	0	0	0	9	是	7	0	无	无	无	无
1407965(1)	0011609569	79	0	戴乾玉	67	男	172	72		1	0	1	1	3.2	39.2	轻度	3	1.3	0.59	5.21	137	217	166.923	4.00769	0.453846	869.669	21.97	18.06	100	4630		1569			8.14	1	18	6	0	0	0	7	是	19	1	1	1	1	无
1412610(1)	0009196696	80	0	王宗武	50	男				1	1	1	1	3.25	44.7	轻度	2	1.93	0.74	5.92	164	189	97.9275	3.06736	0.38342	579.731	12.14	11.7	133	3634.6	1.17	203.3	12.5		0.19	1	7	0	0	0	0	8	是	11	0	无	无	无	无
1017788(2)	0007562092	81	0	谭学禄	76	男	169	67	1.83	0	1	0	0	4.26	38	轻度	3	1	0.54	2.78	118	106	106	2.78	0.54	294.68	13.61	90.3	7.24	1775.5					0.36	3	8	8	0	0	0	10	是	18	1	1	无	1	无
1319201(1)	0010760117	82	0	杨玲云	59	女				0	0	0	0	4.52	39.5	营养正常	1	2.11	0.63	4.67	121	200	94.7867	2.21327	0.298578	442.654	18.8	70		8374.4	0.28	129.4		48.11	0.13	0	7	3	0	0	0	8	是	19	0	无	无	无	无
1334080(2)	0010920805	83	0	褚建强	66	男				1	1	0	0	3.46	44	轻度	2	1.72	0.44	1.89	135	145	84.3023	1.09884	0.255814	159.331	11.24	86		489.5	0.1	11.17		90	0.53	5	10	10	0	0	0	11	是	8	0	无	无	无	无
1287035(2)	0010531744	84	0	吴善锁	71	男				0	1	0	0	2.89	44.8	轻度	3	1.25	0.58	3.63	147	136	108.8	2.904	0.464	394.944	5.99	81.8	86	335.9						0	7	5	1	0	0	5	否	14	0	无	无	无	无
1381736(1)	0011161865	85	0	阚乃九	57	男	170	83	1.93	0	0	0	0	4.5	38.4	营养正常	1	1.9	0.65	4.75	154	275	144.737	2.5	0.342105	687.5	13.07	17.2	174	577.8	1.12	145.9			0.17	1	1	1	0	0	0	5	是	8	1	1	1	2	DN
1384533(1)	0011265148	86	0	刘巧林	55	女	158	65		0	0	0	0	4.75	38	轻度	2	0.81	0.36	4.53	133	231	285.185	5.59259	0.444444	1291.89	17.87	16.49	95	2108					1.28	1	14	12	0	0	0	8	是	21	1	1	2	无	无
337124(1)	0010932538	87	0	苏金华	65	男				1	1	0	0	2.19	38.5	轻度	3	2.08	0.66	1.75	150	209	100.481	0.841346	0.317308	175.841	15.08	12.23	174	1346	1.58	85.23	7.33	9.97	0.99	1	1	1	0	0	0	7	是	13	0	无	无	无	无
1335190(1)	0010752176	88	0	蒋文珍	58	女	160	48	1.48	1	0	0	0	4.32	41.3	轻度	2	1.56	0.27	4.35	134	79	50.641	2.78846	0.173077	220.288	17.97	91.1	43	2558	4.32	7291	10.04	2.22	14.35	4	14	14	0	0	0	15	是	22	1	2	无	2	HTK
0733522(9)	0004480576	89	0	陈长凤	64	女	160	66	1.66	0	1	0	0	4.32	41.2	营养正常	1	1.81	0.47	2.41	131	71	39.2265	1.33149	0.259669	94.5359	17.6	89.57	47	5567	5.98	248.6	5.82	57.11	7.64	1	8	5	0	0	0	8	是	16	1	1	无	无	无
1404175(1)	0011292353	90	0	刘业元	70	女	158	56		1	0	0	0	3.3	36	轻度	3	1.54	0.43	4.63	104	241	156.494	3.00649	0.279221	724.565	16.38	91.8	113	9756	2.6	14.08			2.91	1	9	8	0	0	0	10	是	14	1	无	1	1	无
1382144(1)	0011247347	91	0	沈名春	48	男	170	75	1.88	0	1	0	0	3.03	37.2	轻度	3	1.21	0.27	2.72	153	195	161.157	2.24793	0.22314	438.347	10.32	6.9	188	11143.5	3.64	2084	4.77	52.8	0.9	1	22	15	0	0	0	16	是	18	1	无	无	无	无
1339727(1)	0010700694	92	0	胡连妻	71	女	160	55	1.56	0	0	0	0	4.64	38.5	营养正常	1	1.63	0.37	4.04	131	170	104.294	2.47853	0.226994	421.35	28.12	25.35	66	1921	0.73	153.2		90	0.5	1	5	5	0	0	0	9	是	15	1	1	1	2	DN
1113656(3)	0007450475	93	0	张锡林	81	男				1	1	0	0	3	44.4	轻度	2	1.76	0.46	5.47	140	248	140.909	3.10795	0.261364	770.773	19.53	14.68	200	12372.2	1.57	1052	10.86	34.3	0.94	1	7	3	0	0	0	0	是	15	0	无	无	无	无
1325337(1)	0009399810	94	0	吴红梅	56	女	160	63	1.63	0	0	0	0	4.86	40.8	营养正常	0	2.88	0.42	3.56	138	232	80.5556	1.23611	0.145833	286.778	22.88	20.78	94	6600			8.45	86.7		0	6	3	0	0	0	8	是	19	1	1	2	1	无
1399887(1)	0010032450	95	0	邵在祥	55	男				0	0	0	0	3.78	42.1	轻度	3	1.15	0.35	3.49	145	124	107.826	3.03478	0.304348	376.313	18.97	17.76	133	937.7				97.99	1.04	0	7	3	0	0	0	8	是	11	0	无	无	无	无
1386897(1)	0006673347	96	0	胡卫莉	52	女	166	66	1.66	0	0	0	0	2.98	40.2	中度	5	0.78	0.3	1.05	101	94	120.513	1.34615	0.384615	126.538	17.77	13.52	62	3700.9	1.02	244.9	10.81		2.38	2	9	8	0	0	0	2	是	16	1	1	无	无	无
1339344(1)	0010936375	97	0	王艳梅	51	女		62.5		0	1	0	0	5.13	44.5	营养正常	0	3.99	0.47	1.95	138	319	79.9499	0.488722	0.117794	155.902	16.18	14.09	1.45	5024.1	1.39	2747	10.23	90	0.34	0	5	1	0	0	0	1	是	16	1	1	1	无	HTK
1354027(1)	0011052551	98	0	王菊英	63	女	160	66	1.6	0	0	0	0	4.35	35	营养正常	1	1.97	0.36	4.48	129	281	142.64	2.27411	0.182741	639.025	15.03	13.06	143	1416.4	1.29	18.93	5.47		0.53	3	6	6	0	0	0	7	是	8	1	1	1	1	HTK
0972656(3)	0007387999	99	0	宋凤荣	60	女				0	0	0	0	1.13	39.4	轻度	3	2.67	0.35	3.48	121	180	67.4157	1.30337	0.131086	234.607	13.19	10.84	98	1926	1.27	149.6	6.23		0.1	1	6	6	0	0	0	7	是	9	0	无	无	无	无
1354127(1)	0010971065	101	0	陈中香	71	女	165	67		0	0	0	0	4.69	45.9	轻度	3	0.79	0.71	5.84	120	147	186.076	7.39241	0.898734	1086.68	11.17	6.5	83	7581	18.9	68.18			0.13	1	1	1	0	0	0	11	是	20	1	1	1	1	HTK
1409402(1)	0011560857	102	0	周家英	70	女				0	0	0	0	5.08	38.1	营养正常	1	1.42	0.59	3.56	117	192	135.211	2.50704	0.415493	481.352	17.1	85.8	180	14569.8	1.511	125.8	5.09		0.2	1	6	2	0	0	0	7	是	15	0	无	无	无	无
0509951(5)	0002226925	103	0	陈琦嘉	67	男	174	68	1.94	0	0	0	0	2.7	35.3	轻度	3	1.51	0.68	7.77	157	229	151.656	5.1457	0.450331	1178.36	22.62	20.24	119	3481.8	7.36		5.03		1.72	1	10	5	0	0	0	11	是	15	1	1	1	2	DN
1376747(1)	0011161731	104	0	吴桂芳	74	女				0	0	0	1	4.67	35.6	营养正常	1	1.34	0.63	7.82	122	167	124.627	5.83582	0.470149	974.582	14.08	14.31	88	17608			6.74	23.8		0	9	8	0	0	0	15	否	19	0	无	无	无	无
1353725(1)	0011051524	105	0	高肖侠	71	男	172	75		0	0	0	1	4.03	37.7	营养正常	1	1.79	0.4	3.21	132	153	85.4749	1.7933	0.223464	274.374	15.41	13.27	67	1464.4	0.73		8.99		1.88	1	6	6	0	0	0	8	是	13	1	1	1	1	无
1410107(1)	0011546016	107	0	史锁夫	64	男	170	75	1.88	0	0	0	0	4.61	42.8	营养正常	1	1.67	0.52	3.6	155	144	86.2275	2.15569	0.311377	310.419	8.13	6.6	102	2519.4			8.71		0.13	0	7	3	0	0	0	6	否	13	1	无	无	1	DN
0919222(2)	0006240833	108	0	陈方才	57	男	167	62	1.69	0	1	0	0	3.78	40.5	营养正常	1	1.63	0.3	2.99	92	140	85.8896	1.83436	0.184049	256.81	11.36	9.69	46	35000	9.69	2098		78.4	43	5	8	8	0	0	0	11	是	19	1	1	无	无	HTK
0807131(2)	0005232108	109	0	马彬	51	女	156	64	1.6	0	0	0	0	6.14	45.9	营养正常	1	1.21	0.33	2.65	129	130	107.438	2.19008	0.272727	284.711	13.91	11.84	91	974.6	0.42	181		56.2	0.14	0	8	7	0	0	0	8	是	19	1	1	无	无	无
1333530(1)	0010877662	110	0	朱银翠	58	女	158	62	1.6	0	0	0	0	9.85	42.1	轻度	2	1.11	0.38	2.87	131	169	152.252	2.58559	0.342342	436.964	44	16.36	69	2419	10	1002	7.24	29.9	0.93	1	8	8	0	0	0	9	是	15	1	1	无	无	HTK
1327189(1)	0010820535	111	0	王庆科	67	男				1	0	0	0	2.97	37.8	轻度	4	1.04	0.46	5.11	123	209	200.962	4.91346	0.442308	1026.91	15.83	14.88	191	687.5			10.48			0	8	5	0	0	0	9	是	13	0	无	无	无	无
1407510(1)	0001367389	112	0	杭革英	69	女	160	63	1.63	0	1	0	0	5.49	42.5	营养正常	0	1.66	0.52	4.59	127	237	142.771	2.76506	0.313253	655.319	20.53	19.05	147	3377.2					0.27	1	14	17	0	0	0	1	是	20	1	2	2	1	无
1387163(1)	0011236454	113	0	卞小美	44	女	162	65	1.67	0	0	0	0	4.78	38.9	营养正常	0	1.84	0.44	3.62	136	242	131.522	1.96739	0.23913	476.109	14.25	12.37	181	4907.9		137.3	6.34		0.2	1	8	11	0	0	0	12	是	15	1	1	2	2	无
1413636(1)	0009251305	114	0	李冬	31	女	164	52	1.55	0	0	0	0	5.11	46.5	营养正常	1	1.3	0.3	2.14	105	187	143.846	1.64615	0.230769	307.831	14.43	12.5	98	3457.4					0.1	1	1	1	0	0	0	10	是	15	1	1	1	1	无
1400423(1)	0011483559	115	0	骆正花	52	女	160	57	1.7	0	0	0	0	4.62	39.7	营养正常	1	1.76	0.38	1.87	132	168	95.4545	1.0625	0.215909	178.5	9.94	8.64	123	2156					0.06	0	3	3	0	0	0	6	是	9	1	1	1	1	DN
1392838(1)	0011467184	116	0	陆校新	71	男	178	72		0	0	1	0	5.22	30.4	轻度	2	1.61	0.52	3.01	130	169	104.969	1.86957	0.322981	315.957	12.05	10.72	67	2350	5.22	512.2	6.65		0.9	1	2	2	0	0	0	10	是	16	1	无	2	2	无
1348427(1)	0010914936	117	0	魏敏	48	女	156	66	1.62	0	0	0	0	4.53	38.6	营养正常	1	1.76	0.34	3.24	114	275	156.25	1.84091	0.193182	506.25	44.5	22.12	149	2006.5	1.78	488.5	7.17	55.2	0.3	1	6	5	0	0	0	8	是	13	1	1	1	1	DN
1325442(1)	0008002743	121	0	张凤玲	68	女	158	62.5		0	0	0	0	4.18	37.9	营养正常	1	1.99	0.35	1.93	140	162	81.407	0.969849	0.175879	157.116	18.88	16.8	76	3307			4.37	85.3		1	10	5	0	0	0	11	是	17	1	1	1	1	无
1354071(1)	0009238411	122	0	裴善钧	53	男				0	0	0	0	4.79	39.8	轻度	3	0.53	0.28	1.7	102	130	245.283	3.20755	0.528302	416.981	18.77	17.04	51	6699			5.98		0.57	0	13	12	0	0	0	14	是	97	0	无	无	无	无
1348243(1)	0011002235	123	0	范勤俭	55	女	150	47	1.37	0	0	0	0	4.54	36.6	轻度	2	1.48	0.2	4.09	112	318	214.865	2.76351	0.135135	878.797	13.72	12.49	616	3009	0.54	520.3	6.95	90	0.27	2	9	6	0	0	0	10	是	16	1	1	1	1	无
1322269(1)	0001970566	124	0	陈振华	39	男				0	0	0	0	3.92	42	营养正常	1	2.53	0.57	3.04	143	130	51.3834	1.20158	0.225296	156.206	26	11.9	90	2653			5.62	53.9	4.03	1	1	1	0	0	0	9	是	13	1	1	1	1	无
1359878(1)	0010697081	125	0	冯鲁冀	62	男				1	1	1	1	2.7	41.2	轻度	2	1.72	0.44	3.76	163	226	131.395	2.18605	0.255814	494.047	7.86	7.64	174	1823.5	0.811	102.5	10.27		0.33	3	11	11	0	0	0	12	是	18	0	无	无	无	无
1394493(1)	0011290772	126	0	冯志刚	60	男				0	0	0	1	3.72	39.5	营养正常	1	2.45	0.39	2.54	145	271	110.612	1.03673	0.159184	280.955	16.37	14.41	219	1545	1.66	124.8	7.98		0.1	1	10	6	0	0	0	11	是	16	0	无	无	无	无
1352440(1)	0010814129	127	0	周新凤	56	女	147	42.5	1.4	0	0	0	0	5.59	42.5	营养正常	0	1.8	0.67	1.27	131	289	160.556	0.705556	0.372222	203.906	15.72	12.25	74	3108			5.31		1.77	0	1	1	0	0	0	7	是	13	1	1	1	2	HTK
1348233(1)	0011002799	128	0	张振华	61	男	168	61	1.69	1	0	1	1	5.14	41.3	营养正常	1	1.47	0.74	3.5	130	160	108.844	2.38095	0.503401	380.952	7.37	5.77	164	5089			6.12			2	5	5	0	0	0	20	是	113	1	1	1	2	DN
1388546(2)	0011297191	129	0	章熙康	75	男				1	0	1	1	3.26	39	轻度	4	1.15	0.37	3.91	141	134	116.522	3.4	0.321739	455.6	14.59	12.3	161	333.1		29.46	8.39		0.06	1	5	5	0	0	0	6	是	10	0	无	无	无	无
1338245(1)	0010942071	130	0	陈文玲	73	女	160	45	1.45	0	0	0	0	3.77	48	营养正常	1	1.89	0.38	4.61	133	219	115.873	2.43915	0.201058	534.175	13.44	11.91	102	4158.2	4.24	1584	6.82	46.2	0.31	0	8	2	0	0	0	9	是	17	1	1	1	1	HTK
1335440(1)	0010865661	131	0	冯济兰	67	女				0	1	0	0	4.94	40.9	营养正常	1	1.47	0.38	2.24	124	192	130.612	1.52381	0.258503	292.571	16.07	14.41	146	838.7	0.84	45.7	10.96		0.29	5	6	6	0	0	0	7	是	7	0	无	无	无	无
1362498(1)	0011091466	132	0	张罗明	55	男	168	66	1.74	0	0	1	0	4.74	45.2	营养正常	1	1.37	0.52	2.46	131	119	86.8613	1.79562	0.379562	213.679	14.68	12.21	64	1578.8		236.9			2.06	2	8	4	0	0	0	2	是	23	1	1	1	2	DN
1346504(1)	0010753841	133	0	吕玉兰	71	女	162	68	1.7	0	1	0	0	4.53	44.8	营养正常	1	1.63	0.23	1.73	135	209	128.221	1.06135	0.141104	221.822	16.65	14.4	81	2564	3.69	127.1		24.5	0.42	1	7	6	0	0	0	7	是	13	1	1	无	2	无
1349404(1)	0011018509	135	0	孟兆忠	58	男				1	1	0	0	2.77	38	轻度	2	1.76	0.41	2.66	125	228	129.545	1.51136	0.232955	344.591	16.33	14.13	118	995.1	2.12	46.85	12.75	18.7	0.1	1	8	6	0	0	0	9	是	5	0	无	无	无	无
1330268(1)	0010827376	136	0	朱兴亚	72	男				0	1	0	1	4.99	35.6	营养正常	0	1.72	0.44	3.7	114	184	106.977	2.15116	0.255814	395.814	10.28	8.98	120	6212	6.11	458.2	4.54	16.4	0.1	3	8	8	0	0	0	10	是	12	0	无	无	无	无
1352222(1)	0011032630	137	0	胡守芝	70	女	156	67	1.7	0	0	0	0	5.77	43	营养正常	0	1.79	0.4	2.31	129	136	75.9777	1.2905	0.223464	175.508	19.1	16.02	81	2134.9	1.14	457.3			0.68	1	1	1	0	0	0	8	是	19	1	1	1	1	DN
1329693(1)	0006789001	138	0	诸森林	70	男				0	1	0	0	5.24	39.1	营养正常	0	2.39	0.68	4.33	135	200	83.682	1.81172	0.284519	362.343	20.01	16.59	170	868.3			4.91		0.16	1	5	4	0	0	0	6	是	8	0	无	无	无	无
1338240(1)	0010939730	139	0	吴会兰	57	女	160	66		0	0	0	0	5.52	44.3	营养正常	0	1.82	0.3	3.41	146	277	152.198	1.87363	0.164835	518.995	18.11	15.94	92	2235.8	1.26	354.2		88.3	0.1	1	8	7	0	0	0	9	是	14	1	1	无	1	HTK
1389612(1)	0011295836	141	0	刘长明	46	男	167	68	1.75	0	0	1	0	4.63	38.6	营养正常	1	1.8	0.45	2.88	145	145	80.5556	1.6	0.25	232	17.43	15.37	106	6776.3	3.23	892.6	7.26		1.77	1	2	2	0	0	0	7	否	12	1	1	1	2	HTK
1332014(1)	0010847861	142	0	季虎居	61	女				1	0	0	1	4.98	47.2	营养正常	1	1.49	0.43	3.79	123	109	73.1544	2.54362	0.288591	277.255	14.46	10.24	44	13537.7	2.05	617.3	13.86	90	1.52	0	5	5	0	0	0	12	是	16	0	无	无	无	无
1343309(1)	0010883658	143	0	雷鸣	38	男				0	0	0	1	4.75	42.2	营养正常	0	2.91	0.5	5.21	158	227	78.0069	1.79038	0.171821	406.416	15.33	23.77	155	1508	1.73		6.84	90	0.58	2	7	7	0	0	0	11	是	17	0	无	无	无	无
1330594(2)	0008243913	145	0	万福永	67	男				0	0	0	0	3.99	38.1	营养正常	1	2.69	0.85	5.81	171	231	85.8736	2.15985	0.315985	498.926	20.32	23.58	197	3002		0.35	9.99		0.16	1	5	5	0	0	0	8	是	14	0	无	无	无	无
356526(1)	0011370446	146	0	杨俊奎	57	男				0	0	1	1	3.98	39.3	营养正常	1	1.85	0.44	3.45	148	333	180	1.86486	0.237838	621	14.26	11.93	126	5766.3	1.78	2373		211.69	0.27	0	10	4	0	0	0	11	是	21	1	1	无	1	无
1335848(1)	0010808659	147	0	李宝萍	57	女	164	69	1.73	1	1	0	0	3.66	35.1	营养正常	1	1.64	0.24	1.9	119	199	121.341	1.15854	0.146341	230.549	6.54	5.8	98	2756					5.46	1	2	2	0	0	0	8	是	17	1	1	1	1	HTK
1331474(1)	0010842076	148	0	胡平标	57	男				0	0	1	0	3.81	41.6	营养正常	1	1.88	0.58	3.63	132	246	130.851	1.93085	0.308511	474.989	18.83	15.85	168	1964			6.13		0.04	2	7	7	0	0	0	11	是	17	0	无	无	无	无
1228628(2)	0008623669	149	0	刘开权	70	男				0	0	0	1	3.36	36.6	轻度	3	1.27	0.36	2.09	154	214	168.504	1.64567	0.283465	352.173	8.6	6.58	99	3871		104.3	6.56		0.34	1	5	5	0	0	0	6	是	18	0	无	无	无	无
1325978(1)	0010789541	150	0	裴爱国	42	男	168	87	1.96	0	1	0	0	3.96	39.8	营养正常	1	3.03	0.64	6.68	139	271	89.4389	2.20462	0.211221	597.452	25.96	22.33	152	1413.9	4.32	8.93	9.62	90	1.96	2	6	6	0	0	0	7	是	10	1	无	1	无	HTK
1330367(1)	0010878312	151	0	陈茂良	48	男	165	78	1.85	0	1	0	1	5.29	37.7	营养正常	0	1.91	0.74	3.61	178	239	125.131	1.89005	0.387435	451.723	21.8	19.49	113	2643			5.03		0.1	2	6	6	0	0	0	7	是	9	1	1	1	无	无
1356261(1)	0011049315	152	0	李余青	53	男	174	88	2.1	0	0	1	1	5	40.1	营养正常	0	1.79	0.59	3.64	158	162	90.5028	2.03352	0.329609	329.43	17.49	10.22	127	2879	3.86	627.9	7.66		1.28	0	12	12	0	0	0	14	是	18	1	1	1	2	无
1371699(1)	0011140435	154	0	翟玉梅	51	女	155	67	1.57	0	1	0	0	3.68	46.8	营养正常	1	1.62	0.39	3.45	132	135	83.3333	2.12963	0.240741	287.5	7.8	1.75	191	1645	1.23		6.09	40.2	0.81	1	1	1	0	0	0	8	是	16	1	1	1	无	DN
1334046(2)	0010919483	155	0	蒋如花	69	女				0	0	0	0	6.72	37	营养正常	0	1.77	0.38	4.45	101	240	135.593	2.51412	0.214689	603.39	13	7.33	191	1645	1.23		6.29	40.2	0.1	0	0	6	1	1	0	3	是	7	0	无	无	无	无
1343252(1)	0004734849	156	0	陈军	59	男	160	83	1.86	0	1	0	1	3.19	40.7	轻度	3	1.21	0.4	3.1	130	148	122.314	2.56198	0.330579	379.174	15.03	13.09	95	3221	0.82	1466		51.5	2.33	3	8	7	0	0	0	9	是	24	1	1	1	1	无
336960(2)	0010258508	158	0	闻响玲	57	女	157	66	1.63	0	0	0	0	5.16	42.8	营养正常	0	1.89	0.56	4.98	147	240	126.984	2.63492	0.296296	632.381	21.19	18.27	149	6090			11.29			1	6	4	0	0	0	7	是	12	1	1	2	1	无
1393357(1)	0007713871	159	0	孙时琴	59	女	164	58		0	0	0	0	4.75	37	营养正常	0	1.68	0.44	2.68	122	200	119.048	1.59524	0.261905	319.048	15.23	13.52	142	2842.9	10	640	9.63		0.7	0	1	1	0	0	0	9	是	15	1	1	2	2	无
1410469(1)	0011450431	161	0	顾恩好	63	男	166	58	1.64	0	1	1	1	4.41	41.7	营养正常	1	1.77	0.46	3.22	133	154	87.0056	1.81921	0.259887	280.158	22.74	20.35	163	6720	8.99	549.2	7.36		0.54	0	8	5	0	0	0	7	是	19	1	1	无	2	DN
1391033(1)	0011454512	162	0	曹永林	70	男	170	78	1.9	0	0	1	1	4.58	42.1	营养正常	1	1.95	0.49	3.13	150	145	74.359	1.60513	0.251282	232.744	7.68	10.85	257	2749.7	1.46	1966	8.76	39.58	0.61	2	15	14	0	0	0	16	是	23	1	1	1	2	HTK
1353198(1)	0011008320	163	0	唐国法	75	男	175	59	1.69	0	1	1	1	5.09	36.8	营养正常	0	1.97	0.66	4.25	146	168	85.2792	2.15736	0.335025	362.437	9.71	10.45	319	5322.5	3.08	103.5	8.73	45.78	0.7	1	8	8	0	0	0	9	是	13	1	1	1	无	HTK
1323062(1)	0010788748	166	0	安宝春	49	男	175	57	1.72	0	0	0	0	4.56	38.6	轻度	3	1.17	0.29	2.21	131	117	100	1.88889	0.247863	221	9.94	8.68	61	1883		823.1	6.95	76.1	0.81	0	5	7	0	0	0	11	是	22	1	1	2	1	无
1402112(1)	0011486151	168	0	董方金	67	女				0	1	0	0	5.17	38.9	营养正常	0	2.23	0.3	3.22	115	261	117.04	1.44395	0.134529	376.87	15.88	13.82	148	4841	2.28	4032	10.45		1.49	1	7	7	0	0	0	17	是	27	1	1	1	1	DN
333903(1)	0010792641	169	0	叶敏	58	女	158	74.5	1.72	0	0	0	0	5.52	40	营养正常	0	3.06	0.56	3.18	137	281	91.8301	1.03922	0.183007	292.02	17.49	13.76	91	1971		4794	9.97	67.9		1	7	6	0	0	0	9	是	16	1	1	2	无	无
1330505(1)	0010838616	170	0	袁巧云	61	女	156	65	1.46	0	0	0	0	5.33	35.8	营养正常	1	1.44	0.77	4.69	131	147	102.083	3.25694	0.534722	478.771	8.37	6.37	110	4809	19.88	5704	3.66		0.35	0	8	8	0	0	0	9	是	7	1	1	1	无	无
1337211(1)	0005415589	171	0	吴玉霞	51	女	166	69	1.77	0	0	0	0	3.61	35.3	轻度	2	1.76	0.31	2.05	78	202	114.773	1.16477	0.176136	235.284	14.18	13	212	2334.5	6.13	281.5	4		4.85	3	3	3	0	0	0	11	是	19	1	1	1	无	DN
1358522(1)	0007600625	172	0	张树林	57	男	162	59	1.61	0	0	1	1	3.85	36.8	营养正常	1	1.96	0.4	2.84	136	139	70.9184	1.44898	0.204082	201.408	24.74	22.74	80	9048.3	3.48	1273	5.42		1.2	7	15	7	0	0	0	16	是	26	1	1	1	2	无
1319423(2)	0010761195	174	0	徐平	64	女	150	57	1.52	0	1	0	0	5.66	43.3	营养正常	1	1.21	0.5	2.39	111	250	206.612	1.97521	0.413223	493.802	11.48	4.12	158	2589.8	2.18		11.6		0.2	1	13	8	0	0	0	14	是	27	1	1	无	无	无
1405121(1)	0011594824	175	0	刘志如	60	女	150	67	1.6	0	1	0	0	5.52	48.7	营养正常	0	2.44	0.52	4.62	147	337	138.115	1.89344	0.213115	638.09	28	13.51	176	1101.6	0.41	398.5	7.52		0.5	1	2	2	0	0	0	5	否	17	1	1	1	1	HTK
1336994(1)	0010878880	176	0	周宜荣	67	男				1	1	1	0	4.68	37.3	营养正常	0	1.97	0.62	3.96	116	210	106.599	2.01015	0.314721	422.132	14.88	12.73	162	864.8	0.89	1551	12.31	24	0.03	1	13	13	0	0	0	7	是	11	0	无	无	无	无
1400094(1)	0011501883	177	0	徐维虎	55	男	170	67	1.8	0	0	0	0	4.6	37.2	营养正常	1	2.05	0.39	1.94	148	253	123.415	0.946341	0.190244	239.424	10.25	9.02	237	3362.3	4.03	300.2	5.04	154.09	0.19	1	5	5	0	0	0	6	是	7	1	1	1	无	HTK
338420(2)	0010952536	178	0	谢占芬	77	女	144	49		1	0	0	0	3.49	41.9	轻度	2	55.4	1	2.24	112	53	0.956679	0.0404332	0.0180505	2.14296	88.84	12.45	58	3719	5.82		16.51	8.3	15.57	0	1	1	0	0	0	10	是	17	1	1	2	1	无
1358010(1)	0011159502	179	0	程玉金	69	男				1	1	1	1	4.33	43.3	营养正常	1	2.21	0.51	3.44	141	161	72.8507	1.55656	0.230769	250.606	16.72	14.06	140	1940		109.6	8.87		1.98	1	6	1	0	0	0	7	是	11	0	无	无	无	无
1363743(1)	0011108051	180	0	戴飞	43	男				0	0	1	0	6.99	46.1	营养正常	0	2	0.4	2.45	163	234	117	1.225	0.2	286.65	17.15	14.99	170	2087.7	1.99	98.81	4.72	0.37	0.1	1	7	7	0	0	0	1	否	7	0	无	无	无	无
1356031(1)	0011013690	183	0	储德玲	59	女	165	52		0	0	0	0	4.25	39	营养正常	1	1.71	0.72	5.1	138	208	121.637	2.98246	0.421053	620.351	19.17	17.12	106	1018	0.35	755.7	6.07	46.66	1.57	0	1	1	0	0	0	7	是	10	1	1	1	2	无
1340092(1)	0010884099	184	0	汤国云	58	女				0	0	0	0	4.89	36.1	营养正常	0	2.49	0.89	5.05	122	257	103.213	2.02811	0.35743	521.225	9.86	17.48	170	711	0.29	6.25	6.42			0	2	2	0	0	0	2	否	11	0	无	无	无	无
1400387(1)	0011505351	185	0	龚宝荣	69	男				0	0	0	0	3.42	38.4	轻度	4	1.15	0.68	4.81	102	167	145.217	4.18261	0.591304	698.496	7.47	5.1	170	326.7			5.2		0.1	1	9	9	0	0	0	9	否	23	0	无	无	无	无
1339553(1)	0005499799	186	0	钱金富	67	男	175	67		0	0	1	1	5.29	35.9	营养正常	0	1.68	0.57	2.27	131	198	117.857	1.35119	0.339286	267.536	10.78	9.17	102		8.04		9.09		0.94	1	11	11	0	0	0	12	是	18	1	无	1	1	无
1356290(1)	0011144661	187	0	于勤宗	62	男	167	65	1.72	0	0	0	0	5.75	44.2	营养正常	0	1.82	0.45	3.43	182	231	126.923	1.88462	0.247253	435.346	13.26	11.63	109	1018	0.29	2042	4.03		0.1	2	2	2	0	0	0	8	是	16	1	无	1	1	HTK
1359638(1)	0011043490	188	0	傅启顺	72	女	160	56	1.6	0	1	0	0	2.67	39.4	轻度	4	1.08	0.46	3.21	124	108	100	2.97222	0.425926	321	10.94	16.24	105	4742		3908	12.5		0.89	1	6	6	0	0	0	16	是	22	1	1	无	无	DN
1358515(1)	0011153714	189	0	张传金	77	男				0	1	0	0	4.83	36.3	营养正常	0	1.96	0.94	6.54	119	215	109.694	3.33673	0.479592	717.398	13.98	10.74	159	1817	1.27	234.9	7.98		0.1	1	3	0	0	0	1	14	是	19	0	无	无	无	无
1350417(1)	0011009335	190	0	尤家贤	67	男	180	85	2.1	0	1	0	0	3.72	37	营养正常	1	1.74	0.51	4.13	133	120	68.9655	2.37356	0.293103	284.828	12.75	10.38	90	1311	1.19	269.3	5.13		0.25	1	12	6	0	0	0	14	是	24	1	1	1	1	DN
0600031(4)	0003205681	192	0	魏秋琴	54	女	150	47	1.37	0	0	0	0	4.75	42.2	营养正常	1	1.48	0.72	3.55	104	134	90.5405	2.39865	0.486486	321.419	15.6	14.06	34	8901	10	1132	4.37	22.7	0.64	1	5	5	0	0	0	10	是	16	1	1	1	1	HTK
1406319(1)	0011501754	193	0	张宜秀	58	女	156	56	1.7	0	0	0	0	5.26	37.7	营养正常	1	1.47	0.32	1.65	143	194	131.973	1.12245	0.217687	217.755	5.71	8.22	79	4204.5	5.19		8.37	1.93	0.64	1	13	12	0	0	0	14	是	19	1	1	1	1	HTK
1413705(1)	0011595835	194	0	黄钰治	70	女				0	1	0	0	7.94	45.9	营养正常	0	1.8	0.36	3.77	107	246	136.667	2.09444	0.2	515.233	12.87	10.58	162	4980.5	1.7	90.65	13.65	3.07	0.87	1	6	6	0	0	0	10	是	15	0	无	无	无	无
1325476(1)	0010872102	195	0	陈秀英	63	女				0	1	0	0	3.83	37.6	营养正常	1	2.02	0.55	3.52	137	177	87.6238	1.74257	0.272277	308.436	158	14.85	95	3256	5.69	273.1	8.56	54.8	0.08	1	6	6	0	0	0	11	是	13	0	无	无	无	无
1411629(1)	0011267937	196	0	张黎黎	47	女	158	56	1.7	0	1	0	0	6.07	40	营养正常	1	1.25	0.35	3.21	141	162	129.6	2.568	0.28	416.016	18.99	17.87	111	8219.3		3228	4.57		0.74	0	8	8	0	0	0	11	否	22	1	1	1	1	DN
1357924(2)	0008263737	197	0	马德荣	66	男	178	91	2.9	0	1	0	0	4.31	42.1	轻度	3	1.15	0.43	2.66	131	119	103.478	2.31304	0.373913	275.252	8.28	8.95	48	1595.5	2.1		9.11	74.9	0.13	1	13	8	0	0	0	14	是	17	1	1	1	2	无
1325617(1)	0005591008	198	0	翁采萍	60	女				1	1	0	0	4.21	41.3	营养正常	1	2.13	0.52	2.42	112	220	103.286	1.13615	0.244131	249.953	10.07	7.72	93	8489			5.33			0	3	3	0	0	0	6	是	12	0	无	无	无	无
1331444(1)	0010798118	199	0	刁守刚	68	男				0	1	0	0	3.66	36.2	轻度	2	1.26	0.29	3.34	140	166	131.746	2.65079	0.230159	440.032	12.95	9.91	121	501	2.28	118.5	5.83	32.21	0.2	1	4	4	0	0	0	5	是	11	0	无	无	无	无
1412611(1)	0011555974	200	0	刘中明	69	男	165	65		0	1	0	0	4.67	40.1	营养正常	1	1.21	0.36	2.4	130	228	188.43	1.98347	0.297521	452.231	25	10.48	109	6387			4.57		1.41	1	6	5	0	0	0	7	是	12	1	无	无	1	DN
1320154	0010218149	增1	0	杨先成	60	男	164	75	1.79	0	1	0	0	5.61	46.5	营养正常	1	1.24	0.61	5.98	134	176	141.935	4.82258	0.491935	848.774	12.88	11.3	93	2762	1.25		7.79	>90	0.26	0	6	1	1	0	0	7	否	10	1	1	1	1	无
1321264	0006891220	增2	0	朱桂花	48	女	153	56		0	1	0	0	4.15	35.3	营养正常	1	1.75	0.53	2.21	104	144	82.2857	1.26286	0.302857	181.851	10.76	8.64	104	915.4	0.29	408.7				1	1	1	0	0	0	8	是	11	1	1	1	无	无
1317741	0010756082	增3	0	张彩侠	57	女	164	68		0	0	0	0	1.39	31.8	中度	5	2.35	0.55	3.44	141	194	82.5532	1.46383	0.234043	283.983	14.99	13.01	87	2619	2.03	3180	9.12	>90	0.68	1	10	25	0	0	0	11	是	17	1	1	1	1	无
333567	0010792698	增5	0	胡雪华	55	女	160	57	1.7	0	1	0	0	5.86	37.5	营养正常	1	1.27	0.23	2.13	117	122	96.063	1.67717	0.181102	204.614	60	10.85	61	2849	5.37	1044	11.96	22.52	0.02	1	14	2	0	0	0	15	是	31	1	1	1	无	HTK
1328445	0010775509	增6	0	徐铄	31	女	168	78	1.9	0	0	0	0	4.62	41.6	营养正常	1	2.02	0.65	3.36	125	299	148.02	1.66337	0.321782	497.347	17.76	14.84	166	923	5.73	495.3	5.79	65.6	0.24	1	4	4	0	0	0	7	是	7	1	1	1	1	DN
1310816	0007525176	增7	0	殷世洋	68	男	175	58		0	1	0	0	3.8	38.5	营养正常	1	1.63	0.34	4.21	151	166	101.84	2.58282	0.208589	428.748		10.74	89	3706	3.54	786.6			10.93	1	4	4	0	0	0	10	是	12	1	无	1	2	无
1335958	0008801729	增8	0	兰青青	61	男	175	77	1.92	0	1	0	0	4.41	44.4	轻度	2	1.56	0.42	4.24	139	139	89.1026	2.71795	0.269231	377.795	23.82	21.37	85	1197.4		648.8	5.96	61.3	0.11	0	0	0	1	1	1	7	是	15	1	1	1	1	无
1192680	0009255359	增9	0	蒋维生	77	男	167	57	1.8	0	0	0	0	3.98	37.6	轻度	2	1.44	0.31	1.15	109	130	90.2778	0.798611	0.215278	103.819	8.38	6.92	64	2567.5	7.92	547.9	6.55		4.83	0	1	1	1	0	0	6	是	13	1	1	无	无	无
1318770	0010670667	增10	0	孙化明	59	男	165	71	1.76	0	0	0	0	4.53	42.3	轻度	2	1.45	0.43	2.45	135	250	172.414	1.68966	0.296552	422.414	12.62	11.03	160	2836.7	1.56	461	11.32		0.38	1	5	2	0	0	0	6	是	1	1	1	无	1	DN
1358999	0010976967	增12	0	李贵华	65	女	158	63	1.6	0	0	0	0	3.64	41.9	营养正常	1	1.85	0.28	2.2	115	136	73.5135	1.18919	0.151351	161.73	10.46	8.53	88	3054	10	1815	7.61		1.12	0	5	5	1	0	0	6	是	16	1	1	1	1	HTK
1363547	0011101311	增13	0	佘焕兰	67	女	153	56	1.53	0	0	0	0	4.58	43	营养正常	1	2.79	0.74	5.1	135	126	45.1613	1.82796	0.265233	230.323	22.33	19.93	97	3194	4.1	5570	6.84	>90	1.3	1	7	7	0	0	0	8	是	11	1	1	1	1	HTK
1371338	0011038643	增14	0	魏孝金	71	男				0	0	0	0	4.42	40.9	营养正常	1	1.87	0.45	4.78	145	170	90.9091	2.55615	0.240642	434.545	13.43	12.18	103	1193.5	2.22	93.47			0.08	1	6	6	0	0	0	7	是	10	0	无	无	无	无
1378225	0011167109	增15	0	兰来珍	77	女	155	67	1.65	0	1	0	0	3.19	37.1	轻度	3	1.54	0.69	1.11	107	194	125.974	0.720779	0.448052	139.831	14.06	11.82	85	9503	36.3	409.3			4.41	3	13	13	0	0	0	14	是	13	1	1	2	1	DN
1380739	0011138198	增16	0	宛桂凤	77	女	162	63	1.65	0	0	0	0	6.48	42.9	营养正常	0	1.66	0.38	1.94	139	220	132.53	1.16867	0.228916	257.108	10.59	7.91	64	10	19.14	484.4			1.75	1	21	9	0	0	0	10	否	24	1	2	无	2	DN
1380467	0011251243	增17	0	梅宗静	54	女	163	54	1.6	0	0	0	0	4.98	38.2	营养正常	0	1.69	0.51	4.11	149	204	120.71	2.43195	0.301775	496.118	7.87	5.8	153	140	1.25	2077			13.95	1	3	3	0	0	0	6	是	12	1	1	无	1	HTK
539809	0001671155	增18	0	杭光进	57	男	170	67	1.85	0	0	0	0	4.16	40.8	营养正常	1	2.22	0.61	6.69	163	171	77.027	3.01351	0.274775	515.311	21.13	18.76	37	15359.8	2.37	4407	11.3		16.85	1	2	2	0	0	0	12	否	2	1	1	1	1	DN
1379240	0010852870	增19	0	张春霞	46	女	162	71	1.79	0	0	0	0	3.71	38.7	营养正常	1	2.16	0.48	2.28	117	204	94.4444	1.05556	0.222222	215.333	16.8	13.73	139	740	3.89	2275	7.26		0.55	4	4	4	0	0	0	10	是	26	1	2	无	1	DN
1381860	0006087848	增20	0	唐传海	44	男	150	65	1.65	0	0	0	0	4.26	45.1	营养正常	1	1.68	0.31	3.69	130	218	129.762	2.19643	0.184524	478.821	8.75	7.18	163	2709	7.24	690.4	7.45		0.22	1	3	3	0	0	0	13	否	19	1	2	1	2	DN
1381010	0011282636	增21	0	李逢桃	55	男				0	1	0	0	2.87	35.7	轻度	2	2.35	0.4	4.27	121	113	48.0851	1.81702	0.170213	205.323	13.62	8.84	94	2451.8	0.76	88	7.8		0.57	1	15	15	0	0	0	16	是	14	0	无	无	无	无
1382820	0007601124	增23	0	高长良	55	男	170	57	1.8	0	0	0	0	5.27	41.5	营养正常	1	1.47	0.3	2.6	144	130	88.4354	1.76871	0.204082	229.932	17.25	14.78	134	612.7	4	4180	7.47		0.68	1	12	10	0	0	0	13	否	7	1	1	无	1	DN
1383920	0011303625	增24	0	王影	58	男	165	72	1.77	0	0	0	0	5.27	37.6	营养正常	1	1.38	0.46	3.84	135	211	152.899	2.78261	0.333333	587.13	5.82	4.84	116	2125	6.86	625			10.03	1	14	14	0	0	0	16	是	13	1	1	无	1	HTK
1407473	0011528706	增25	0	孔福顺	57	男	165	57	1.62	0	0	0	0	3.78	40.3	轻度	3	1.18	0.39	2.73	135	198	167.797	2.31356	0.330508	458.085	12.89	10.92	173	1467		2481			1.55	4	10	9	0	0	0	11	是	7	1	1	1	1	HTK
1193360	0009674328	增26	0	侯庆祝	59	男	172	65	1.77	0	0	0	0	4.83	44.2	营养正常	1	1.19	0.23	2.25	137	139	116.807	1.89076	0.193277	262.815	8.57	7.38	105	1925.5	0.43	229.5			0.63	1	7	7	0	0	0	6	是	8	1	1	2	无	DN
1410491	0009048905	增27	0	杨美风	66	女	143	42		0	0	0	0	3.78	40.6	营养正常	1	1.98	0.5	4.09	122	157	79.2929	2.06566	0.252525	324.308	13.5	11.43	130	1833.8	6.3	258.6			0.54	1	5	5	0	0	0	9	是	9	1	无	无	无	无
1410135	0011545777	增28	0	袁来娣	76	女	158	42		0	0	0	0	4.84	41.8	轻度	2	0.81	0.45	2.31	138	204	251.852	2.85185	0.555556	581.778	7.06	6.23	157	21346	1.71	634.1	8.89		1.45	0	7	5	1	0	0	5	是	13	1	无	2	无	DN
332671	0010777233	增29	0	曹霞	52	女	160	55		0	0	0	0	4.45	41.2	营养正常	1	2.15	0.26	1.7	137	268	124.651	0.790698	0.12093	211.907	10.52	10.04	174	1674	2.24	410.7	6.32		0.56	1	7	2	0	0	0	8	是	13	1	1	无	无	无
1321493	0000620170	增32	0	周克亮	62	男				0	0	0	0	4.82	38.5	营养正常	0	2.28	0.58	4.36	166	156	68.4211	1.91228	0.254386	298.316	13.82	11.94	136	982.5	0.92	165.3			0.14	1	7	7	0	0	0	8	是	12	0	无	无	无	无
1337083	0010926127	增33	0	朱秋宝	54	男				0	0	0	0	3.82	39.6	轻度	2	1.28	0.44	3.42	147	179	139.844	2.67188	0.34375	478.266	17.65	15.69	206	1356.2	0.74	235.4	10.44		2.02	0	5	5	1	0	0	6	是	6	0	无	无	无	无
1350359	0011138585	增37	0	段雪华	70	男				0	0	0	0	3.41	35.3	轻度	3	1.27	0.4	2.29	128	212	166.929	1.80315	0.314961	382.268	10.16	9.37	177	1723.2	1.05	99.96	8.42		0.15	0	1	1	1	0	0	8	是	16	0	无	无	无	无
1355490	0001661365	增39	0	李金生	71	男	170	61	1.8	0	0	0	0	4.98	37.5	营养正常	1	1.55	0.76	7.36	118	341	220	4.74839	0.490323	1619.2	9.02	7.07	201	625	1.02	649		>90	5.28	0	7	7	1	0	0	8	是	10	1	1	1	1	无
1359980	0011142569	增44	0	李传英	76	男	155	56	1.51	0	0	0	0	6.43	38.7	营养正常	0	1.87	0.39	2.73	143	139	74.3316	1.45989	0.208556	202.925	9.73	8.57	73	3024.4	10	325.3	8.28		2.52	3	3	3	0	0	0	10	是	17	1	1	无	2	HTK
1364063	0011156277	增45	0	许永利	67	男				0	1	0	0	4.62	37	营养正常	1	2.58	0.57	5.67	135	215	83.3333	2.19767	0.22093	472.5	13.6	12.28	132	19419.3	1.67	131.8	8.97		1.53	0	1	1	1	1	1	8	是	7	0	无	无	无	无
1346077	0010996361	增46	0	顾炳翠	71	女	160	52	1.6	0	0	0	0	4.32	36.7	轻度	2	1.24	0.29	1.82	108	136	109.677	1.46774	0.233871	199.613	8.41	7.07	116	2764.5	2.65	353.6	8.16		1.62	0	1	1	1	1	1	7	是	1	1	1	1	1	DN
1378283	0010538052	增47	0	苏振荣	81	男				0	0	0	0	3.86	43.9	营养正常	1	1.64	0.7	3.84	175	133	81.0976	2.34146	0.426829	311.415	9.92	9.08	101	1290	2.26	21.15			0.13	0	7	7	1	0	0	5	否	6	0	无	无	无	无
1376277	0011218552	增48	0	陈加传	68	男				0	0	0	0	5.02	45	营养正常	1	1.25	0.3	1.58	123	109	87.2	1.264	0.24	137.776	15.87	14.47	66	374.6	3.78	515.3	5.22		1.06	1	9	2	1	0	1	10	是	13	0	无	无	无	无
1365157	0010468358	增49	0	陶恒亮	59	男	160	65	1.65	0	0	0	0	3.86	32.3	轻度	3	2.29	0.48	2.06	86	142	62.0087	0.899563	0.209607	127.738	9.22	3.81	153		7.39		4.83		0.07	4	18	4	0	0	1	13	是	15	1	1	无	1	HTK
1380147	0011271902	增50	0	戴元龙	58	男				0	0	0	0	4.42	38.4	营养正常	1	1.89	0.56	4.31	119	208	110.053	2.28042	0.296296	474.328	24.36	20.19	116	8798.3	2.39	639.3			0.75	2	6	6	0	0	0	6	是	18	0	无	无	无	无
1391098	0011302788	增51	0	韩勇	52	男				0	0	0	0	4.82	44.1	营养正常	0	1.79	0.26	2.05	166	167	93.2961	1.14525	0.145251	191.257	12.17	10.43	135	821.8	2.28	285.8	7.55		0.43	0	1	7	1	1	0	10	否	1	0	无	无	无	无
1400901	0011512613	增52	0	全金娥	55	女	165	68		0	0	0	0	5.53	42.2	营养正常	1	1.5	0.18	2.39	120	221	147.333	1.59333	0.12	352.127	9.83	8.41	148	3053.3	0.9	640.1	7.78	53.06	0.14	1	1	1	1	1	1	9	是	13	1	1	无	无	无
1383681(1)	0011271319	207	1	范镇江	60	男	170	62	1.72	1	0	1	1	2.03	34.6	中度	6	1.35	0.44	3.57	164	187	138.519	2.64444	0.325926	494.511	19	13.6	87	1638	3.17				4.72	12	26	26	0	0	0	28	是	33	1	2	无	1	DN
1392399(1)	0011456200	208	1	吴生娣	78	女	158	56	1.58	0	0	0	0	5.19	41.9	营养正常	0	2.3	0.56	3.3	137	171	74.3478	1.43478	0.243478	245.348	14.84	13.4	79	5935	6.79	594.9	8.58	4.28	4.37	7	19	19	0	0	0	20	是	25	1	1	1	1	HTK
1334482(1)	0010635631	209	1	周蓓	40	男				0	1	1	0	6.47	40.6	营养正常	0	2.04	0.71	3.09	156	254	124.51	1.51471	0.348039	384.735	19.95	17.26	146	1711	2.25	377.4	5.85	90	1.46	11	14	21	0	0	0	24	是	27	0	无	无	无	无
1338267(1)	0002730958	210	1	马义玲	53	女	150	64	1.3	0	0	0	0	3.09	35.8	中度	5	0.68	0.63	3.07	109	139	204.412	4.51471	0.926471	627.544	13.96	14.15	42	7829	0.4	2045	6.37	0.54	10.32	9	32	28	0	0	0	40	是	57	1	1	1	1	HTK
1387323(1)	0006893861	211	1	李文华	74	女	155	61	1.6	0	0	0	0	3.36	33.1	轻度	4	2.19	0.44	4	119	290	132.42	1.82648	0.200913	529.68	17.41	14.33	97	5246	1.31	330.8	12.64	8.7	26.34	8	17	17	0	0	0	18	是	23	1	1	无	1	HTK
342320(1)	0011357743	212	1	臧玉林	76	女				0	1	0	0	3.98	35.8	营养正常	1	2.3	0.57	3.73	104	225	97.8261	1.62174	0.247826	364.891	21.07	19.24	91	16970.2	10	510.5	11.79	47.87	2.8	13	52	11	0	0	0	53	是	60	0	无	无	无	无
1199849(2)	0009740641	213	1	陈振东	59	男				1	0	1	1	4.68	38.9	营养正常	0	1.8	0.65	5.34	147	220	122.222	2.96667	0.361111	652.667	13.83	16.28	59	3472	0.32	374.6	13.66	88.6	1.18	8	22	16	0	0	0	23	是	28	0	无	无	无	无
1353354(1)	0011024683	214	1	王平恩	70	男				0	1	0	0	3.16	41.3	轻度	4	1.01	0.48	3.81	141	157	155.446	3.77228	0.475248	592.248	11.45	9.05	119	2407	0.79	1032	8.77		0.55	7	12	12	0	0	0	12	是	17	0	无	无	无	无
1374429(1)	0011216732	217	1	朱成考	72	男	165	67	1.75	1	1	0	0	3.42	40.2	轻度	3	1.5	0.63	5.84	129	196	130.667	3.89333	0.42	763.093	20.55	17.94	24	19567	8.86	2425	13.06	90	15.24	19	37	32	0	0	0	32	是	39	1	1	1	1	HTK
340679(1)	0010881321	221	1	葛立太	74	男				0	0	1	1	3.44	30.6	中度	6	0.99	0.53	4.77	119	106	107.071	4.81818	0.535354	510.727	18.18	12.13	85	1328	2.06	204	12.16	4.27	3.27	9	10	10	0	0	0	25	是	39	0	无	无	无	无
1399427(1)	0005580934	222	1	冯春英	67	女	158	58	1.66	0	1	0	0	4.95	38.3	营养正常	0	1.76	0.48	2.52	144	142	80.6818	1.43182	0.272727	203.318	17.81	16.32	40	33422	10	2739	5.75		33.13	22	22	22	0	0	0	23	是	27	1	1	1	1	HTK
1379979(1)	0006125596	223	1	杨静兰	61	女	150	55	1.6	0	0	0	0	4.1	35.7	轻度	2	1.38	0.3	2.66	113	229	165.942	1.92754	0.217391	441.406	20.25	17.76	74	740.2	6.17	829.9	9.54		1.37	6	11	11	0	0	0	14	是	18	1	1	1	2	DN
1377901(2)	0006885177	225	1	严智福	71	男	169	67	1.76	1	1	0	0	2.21	33.3	中度	6	1.46	0.77	4.37	116	155	106.164	2.99315	0.527397	463.938	26.18	22.51	58	3299	9.09	295.9	15.74		10.62	25	34	30	0	0	0	33	是	51	1	无	2	1	无
1392893(1)	0011467779	228	1	陈子民	67	男	165	71	1.8	0	1	0	1	5.32	39.4	营养正常	0	1.91	0.45	4.51	154	225	117.801	2.36126	0.235602	531.283	14.21	11.3	123	6707.2	7.44	708.2	13.02	4.51	1.4	6	7	3	0	0	0	8	是	15	1	2	无	无	DN
0511501(2)	0000954193	229	1	王正标	72	男	178	79		1	0	1	0	3.45	37.5	轻度	2	1.81	0.56	4.61	107	198	109.392	2.54696	0.309392	504.298	29.58	28.1	90	7919.7	6.79	1723	15.88	125.55	1.56	31	38	38	0	0	0	39	是	47	1	2	2	无	无
1349933(1)	0011017884	230	1	王巧英	67	女	163	74	1.77	0	1	0	0	4.48	37.4	轻度	3	1.18	0.26	3.24	137	198	167.797	2.74576	0.220339	543.661	20.52	18.73	136	3431.2	4.07		5.4	3.06		4	20	21	0	0	0	22	是	28	1	1	无	2	HTK
1398111(1)	0011424003	231	1	刘鑫	24	男	177	115	2.32	0	1	0	1	4.06	44.2	营养正常	1	1.72	0.45	5.35	134	170	98.8372	3.11047	0.261628	528.779	33.4	30.4	83	7448	6.9	7087	6.88	82.9	0.25	1	32	34	0	0	0	17	是	45	1	1	2	2	无
1390716(1)	0011450197	232	1	戴圣明	71	男	170	55		0	0	0	0	3.57	36.7	轻度	4	1.01	0.35	2.25	120	118	116.832	2.22772	0.346535	262.871	17.52	15.93	50	3200	3.19	6228	88.49		2.66	1	5	6	0	0	0	10	是	18	1	2	无	1	DN
1405907(1)	0011529561	233	1	王建真	57	男				0	0	1	0	2.36	39.9	轻度	3	1.84	0.6	4.8	123	208	113.043	2.6087	0.326087	542.609	13.5	9.48	123	6347.1	1.13	110.9	6.37	9.79	0.43	1	8	8	0	0	0	9	是	14	0	无	无	无	无
1355739(1)	0011041231	234	1	储庆和	75	男				1	1	0	0	2.85	35.2	轻度	2	1.69	0.66	4.54	119	251	148.521	2.68639	0.390533	674.284	20.66	18.04	120	35000	10.37	736.5	14.22	5	1.16	29	111	101	0	0	0	2	是	119	0	无	无	无	无
1353007(1)	0011045491	235	1	郑素花	58	女	150	56	1.5	0	0	0	0	3.95	40.4	轻度	2	1.51	0.32	2.34	127	196	129.801	1.54967	0.211921	303.735	14.52	12.94	52	5577.3	10	3282	11.42		1.67	21	25	25	0	0	0	32	是	37	1	1	无	2	HTK
1385052(1)	0011309931	236	1	蒋玉强	62	男	165	79	1.9	0	1	0	0	5.53	40.7	营养正常	0	2.58	0.65	5.61	137	248	96.124	2.17442	0.251938	539.256	20.2	17.7	148	4894.6	1.13	549.1	9.94		1.69	1	14	14	0	0	0	15	是	20	1	2	无	无	HTK
0677396(4)	0000220125	238	1	张玉华	80	女	160	65	1.5	1	1	0	0	3.09	39	轻度	3	1.27	0.43	2.48	116	141	111.024	1.95276	0.338583	275.339	18.81	17.31	67	14585.3	10	1193	8.42	1.75	6.73	3	22	37	0	0	0	38	是	45	1	1	2	1	无
1388663(1)	0011304897	239	1	孙惠娟	69	女	160	55	1.55	0	1	0	0	4.72	43.2	营养正常	1	1.45	0.41	4.4	130	252	173.793	3.03448	0.282759	764.69	16.87	15.22	128	840	5.28	613.3	7.15		1.83	39	41	43	0	0	0	44	是	56	1	1	1	2	DN
1396149(1)	0006528875	241	1	王翠平	70	女	160	51	1.51	1	0	0	0	3.23	37.3	轻度	2	2.28	0.29	4.42	136	194	85.0877	1.9386	0.127193	376.088	22.53	21.02	100	1577		121.8	17.55	2.15	7.27	3	42	27	0	0	0	28	是	43	1	1	无	1	HTK
1393631(1)	0011464726	242	1	张玉兰	74	女				0	1	0	0	3.25	41.1	中度	5	0.79	0.27	2.53	116	75	94.9367	3.20253	0.341772	240.19	11.83	12.1	74	6702.3	4.79	233.2	8.05		1.62	6	11	11	0	0	0	19	是	25	0	无	无	无	无
1373501(1)	0011129203	243	1	张福庚	69	男	178	85	2	1	1	1	0	3.4	37.8	轻度	2	1.59	0.42	2.66	118	77	48.4277	1.67296	0.264151	128.818	11.87	9.95	60	9140.8	10	407.9	13.97		10.23	13	21	21	0	0	0	22	是	25	1	1	无	1	DN
1338899(1)	0010867880	245	1	陈辉刚	74	男				0	1	0	0	3.9	38.4	轻度	2	1.45	0.38	3.83	146	143	98.6207	2.64138	0.262069	377.717	10.12	9.07	105	1920.9	1.13	220.7	6.1		0.78	1	5	5	0	0	0	27	是	30	0	无	无	无	无
1412364(1)	0011618615	246	1	陈庆善	77	男	177	72		0	1	0	0	5.31	45.3	营养正常	0	1.81	0.57	4.28	170	163	90.0552	2.36464	0.314917	385.436	19.55	12.5	50	9479.5	10	770.6	11.48		3.52	5	8	8	0	0	0	19	是	19	1	1	1	1	无
1384030(1)	0011258454	247	1	朱福康	64	男				0	1	1	0	3.56	36.9	轻度	2	1.96	0.55	3.65	139	166	84.6939	1.86224	0.280612	309.133	20.87	19.28	132	4004.1	3.17	638.6	6.17		0.84	1	10	10	0	0	0	11	是	15	0	无	无	无	无
1357971(1)	0011142507	248	1	冯爱银	62	男	172	69	2	0	0	0	1	4.43	36.8	营养正常	1	2.21	0.37	2.63	142	115	52.0362	1.19005	0.167421	136.855	15.06	12.44	39	4686.3	5.7		11.36		1.62	3	14	14	0	0	0	15	是	21	1	1	1	无	HTK
0693510(2)	0003236466	249	1	程东祥	64	女	148	55	1.38	0	0	0	0	3.25	36.8	轻度	2	1.67	0.52	2.09	126	126	75.4491	1.2515	0.311377	157.689	12.29	9.7	60	2033	1.37	2516	13.12		0.91	1	6	6	0	0	0	15	是	19	1	1	无	1	HTK
1364713(1)	0011154624	250	1	陈杨英	52	女				0	1	0	0	4	15	重度	12	0.49	0.96	14.76	91	168	342.857	30.1224	1.95918	5060.57	14.32	12.99	36	1737.4	10	163	10.72		3.55	21	24	42	0	0	0	26	是	42	0	无	无	无	无
1328290(1)	0010816631	252	1	汤荣良	71	男	166	55		0	1	1	0	5.04	32.9	轻度	4	1.17	0.43	2.8	115	147	125.641	2.39316	0.367521	351.795	16.79	10.2	66	5089.4	1.3	273.3	5.02		0.5	14	14	15	0	0	0	15	是	23	1	1	1	1	无
1350182(1)	0011017433	253	1	叶光金	75	男				0	0	0	0	4.55	40.4	轻度	2	1.25	1.29	7.59	127	126	100.8	6.072	1.032	765.072	18.31	16.77	109	10664	1.77	206	9.39		0.95	1	9	9	0	0	0	9	是	19	0	无	无	无	无
1396224(1)	0009435857	254	1	张天华	71	男	169	49	1.53	0	0	1	1	4.14	39	营养正常	1	2.7	0.6	3.25	121	153	56.6667	1.2037	0.222222	184.167	29	27.17	111	5566.8	3.45	5449	6.24	2.26	1.46	1	45	45	0	0	0	46	是	63	1	2	无	1	DN
1363259(1)	0009951912	255	1	沃成华	69	女	153	55	1.43	0	1	0	0	5.03	38.8	营养正常	0	1.59	0.46	2.78	114	150	94.3396	1.74843	0.289308	262.264	8.89	10.86	48	7888	0.41	746.8	5.1		0.42	1	19	10	0	0	0	9	是	28	1	1	无	无	无
1382024(1)	0003695949	256	1	董志建	60	男	178	67	1.87	0	0	1	1	2.41	41.3	轻度	3	1.74	0.35	2.14	146	86	49.4253	1.22989	0.201149	105.77	13.84	11.56	64	4642	4.17	3854	6.53		10.61	6	20	20	0	0	0	20	是	28	1	1	1	2	HTK
1325805(1)	0010787688	257	1	孙杏仁	57	男				0	1	1	1	3.72	36.1	营养正常	1	2.97	0.67	10.49	127	78	26.2626	3.53199	0.225589	275.495	42	8.86	48	5793			7.31	46.62		2	7	7	0	0	0	14	是	17	1	无	2	2	无
0941861(3)	0005474008	258	1	郭圣宝	78	男				0	1	0	0	4.15	38.3	轻度	4	0.77	0.62	3.88	119	157	203.896	5.03896	0.805195	791.117	19.36	17.17	96	14004.8	3.66	212.2	9.82		0.66	30	35	77	0	0	0	79	是	98	0	无	无	无	无
1408781(1)	0009737655	260	1	刘昌建	64	男	170	67		0	1	0	0	5.77	43.7	营养正常	0	1.87	0.56	3.12	157	195	104.278	1.66845	0.299465	325.348	12.16	7.9	133	1319	7.38	508.4	5.54	11.08	5.51	1	15	15	0	0	0	15	是	22	1	1	无	2	HTK
1333841(1)	0010876101	261	1	万延阁	58	男				0	1	1	1	2.38	36.6	中度	6	0.58	0.15	0.44	80	50	86.2069	0.758621	0.258621	37.931	2.22	2.65	31	821.2	1.24	55.18	6.93	90	18.2	3	10	10	0	0	0	13	是	21	0	无	无	无	无
1341131(1)	0010883618	262	1	宗井梅	62	女				1	0	0	0	4.76	43.3	营养正常	1	1.54	0.42	4.2	119	212	137.662	2.72727	0.272727	578.182	9.78	23.49	103	910.1	1.59	54.86	17.82	76.3	9.55	23	28	28	0	0	0	29	是	23	0	无	无	无	无
1384408(1)	0011297606	264	1	李玲	49	女	172	53	1.65	0	0	0	0	2.1	38.7	中度	6	0.48	0.22	1.65	84	127	264.583	3.4375	0.458333	436.562	14.01	12.37	77	4006	6.3	3420	11.81	30.61	3.4	25	30	37	0	0	0	24	是	80	1	1	无	无	无
1398670(1)	0011459178	265	1	朱国忠	55	男	170	85	1.95	0	1	1	1	3.51	39.6	轻度	3	1.58	0.41	3.11	158	251	158.861	1.96835	0.259494	494.057	18.83	12.87	113	5928	2.49	2114	7.09	122.33	2.91	12	25	22	0	0	0	22	是	33	1	1	无	无	无
1401535(1)	0011287095	266	1	马永将	53	男				1	1	1	1	6.79	38.3	营养正常	0	1.8	0.48	4.37	144	177	98.3333	2.42778	0.266667	429.717	14.23	14.88	10	8142	7.86	5017	11.19	2.94	44.75	24	24	24	0	0	0	23	是	27	0	无	无	无	无
1328316(1)	0010557913	267	1	王开秀	54	女	160	81	1.81	0	0	0	0	7.02	44.7	营养正常	1	1.35	0.38	2.3	122	151	111.852	1.7037	0.281481	257.259	14.12	12.11	101	4963	2.26	1474	4.43	48.1	3.23	1	7	7	0	0	0	14	是	23	1	1	无	无	DN
0882078(3)	0005826396	268	1	李道林	68	男	167	66	1.8	0	1	1	0	4.55	43.5	轻度	3	1.15	0.61	4.61	159	186	161.739	4.0087	0.530435	745.617	13.02	11.39	186	3948	4.41	867.9	6.09	1.66	19.26	2	16	7	0	0	0	10	否	16	1	1	1	1	HTK
0677557(3)	0003959108	270	1	石昭贵	74	男	172	67	1.83	0	1	1	1	2.58	34.4	中度	6	1.39	0.56	2.74	135	189	135.971	1.97122	0.402878	372.561	17.51	18.89	113	7929.5	3.18	2158	10.42	1.94	10.31	3	27	18	0	0	0	24	是	34	1	1	无	1	HTK
1373055(2)	0011095691	271	1	李先荣	67	男				0	0	0	0	3.99	40	营养正常	1	1.74	0.55	2.12	116	140	80.4598	1.21839	0.316092	170.575	7.27	6.5	107	5614.8	4.27	43.79	11.28		0.34	21	27	27	0	0	0	28	是	34	0	无	无	无	无
1386902(1)	0011131526	272	1	徐辉	56	女	164	57	1.74	0	0	0	0	5.34	42.1	营养正常	0	2.96	0.39	4	137	256	86.4865	1.35135	0.131757	345.946	28.73	26.96	59	824	4.71	292.8	4.5	7.43	0.94	4	10	10	0	0	0	16	是	18	1	1	无	无	HTK
1325951(1)	0007447253	273	1	杨军	68	男	176	85	2.1	1	1	1	1	4.73	42.3	营养正常	1	1.55	0.58	5.18	171	162	104.516	3.34194	0.374194	541.394	11.75	10.72	84	2425.8	2.07	708.5	11.92	15.9	1.06	13	25	25	0	0	0	26	是	36	1	1	2	2	DN
1266988(2)	0010121429	276	1	沈金林	65	男				0	0	0	0	3.42	38.3	轻度	2	1.79	0.61	5.37	176	170	94.9721	3	0.340782	510	22.02	19.09	42	14246	12.8	370.8	7.5			43	43	43	0	0	0	44	是	56	1	1	无	1	HTK
1355474(1)	0007514693	277	1	周子斌	76	男				0	0	1	0	3.79	42.7	营养正常	1	1.79	0.47	4.18	141	159	88.8268	2.3352	0.26257	371.296	12.97	11.44	47	10010	2.78	816	8.02		4.44	8	8	8	0	0	0	9	是	21	0	无	无	无	无
1401366(1)	0011517487	279	1	朱德康	57	男				0	1	1	1	3.5	39	轻度	3	1.33	0.36	4.82	129	231	173.684	3.62406	0.270677	837.158	18.4	13.98	200	4679	6.61	176.8	8.17		2.07	5	12	12	0	0	0	16	是	18	0	无	无	无	无
1386955(1)	0011305808	280	1	晋艮美	58	女	155	56	1.6	1	0	0	0	6.45	42.7	营养正常	0	2.05	0.23	2.47	145	203	99.0244	1.20488	0.112195	244.59	14.91	15.45	44	25741.3	10	867.9	16.43		4.48	11	16	21	0	0	0	23	是	29	1	1	1	1	HTK
1344226(1)	0010953550	281	1	王小伢	71	男	172	65	1.8	0	0	0	0	3.73	40.7	轻度	4	0.75	0.31	2.19	113	60	80	2.92	0.413333	175.2	14.84	15.76	54	3802	3.48	649	4.61	19.7	29.93	31	32	39	0	0	0	40	是	53	1	1	无	无	无
1348189(1)	0010862988	283	1	黄燕	40	女	160	52.5	1.53	0	0	0	0	2.08	31	中度	6	1.42	0.43	6.38	82	171	120.423	4.49296	0.302817	768.296	24.29	21.23	64	35000	7.02		9.56		2.48	18	27	27	0	0	0	31	是	40	1	1	1	1	HTK
1411475(1)	0011566378	284	1	王一强	53	男	170	85	2	1	1	0	0	3.5	39.9	轻度	2	2.35	0.66	4.2	149	202	85.9574	1.78723	0.280851	361.021	19.85	18.22	82	35000	6.17	4271	7.77	17.66	9.44	6	11	11	0	0	0	18	是	22	1	1	1	2	HTK
1359044(1)	0010883470	286	1	范永香	60	男	173	68	1.98	0	1	0	0	3.43	36.8	轻度	3	1.55	0.95	5.72	122	145	93.5484	3.69032	0.612903	535.097	21.5	19.02	278	2234	1.86	1601	8.55		1.51	9	0	0	0	0	0	23	是	29	1	1	1	无	DN
1341068(2)	0010215341	287	1	袁玉霞	65	女	159	76	1.79	0	1	0	0	3.11	39.8	轻度	2	1.84	0.41	5.53	149	506	275	3.00543	0.222826	1520.75	15.72	16.72	559	3847.1	3.46	1549	10.77		7.93	4	7	7	0	0	0	13	是	21	1	2	2	无	HTK
0603935(3)	0003227444	288	1	赵福利	70	男				0	1	0	0	3.72	35.4	轻度	3	1.06	0.71	3.4	144	114	107.547	3.20755	0.669811	365.66	10.56	9.65	55	6211.9	3.96	1684	6.33	62.7	4.87	13	23	34	0	0	0	42	是	41	0	无	无	无	无
1321886(1)	0010778068	289	1	童粉兰	74	女				1	0	0	0	3.68	35.3	轻度	4	0.66	0.43	4.45	126	185	280.303	6.74242	0.651515	1247.35	11.89	10.23	61	2820	2.81	953.5	14.13		0.1	2	15	10	0	0	0	11	是	18	1	1	1	2	无
1329397(1)	0010809616	290	1	彭雨柱	66	男	170	73	1.83	0	1	0	0	5.07	42.2	营养正常	1	1.21	0.49	3.42	140	148	122.314	2.82645	0.404959	418.314	12.07	8.42	47	5472	3.22	2316	7.37	69.7	1.69	5	8	8	0	0	0	2	是	22	1	1	无	无	无
281414(3)	0007198851	291	1	朱建宁	64	女				1	1	0	0	3.14	36.7	轻度	3	1.45	0.47	3.11	121	155	106.897	2.14483	0.324138	332.448	14.2	12.65	69	2081	3.63	32.67	12.41	5	6.62	47	47	47	0	0	0	46	是	55	0	无	无	无	无
1341078(1)	0010214095	292	1	陈正浪	71	男	170	75	1.86	0	0	0	0	3.27	38.8	轻度	2	2.64	0.38	3.11	138	158	59.8485	1.17803	0.143939	186.129	19.72	17.98	50	5846	3.91	1372	8.59		0.32	5	12	12	0	0	0	2	是	20	1	1	1	1	DN
1367501(1)	0011152799	293	1	宋贤军	49	男	171	67	1.82	0	0	0	0	3.08	38.5	轻度	3	1.42	0.71	4.93	175	175	123.239	3.47183	0.5	607.57	19.97	17.46	97	7412.2	3.98	1794	8.37		4.33	2	5	5	0	0	0	7	是	14	1	1	1	无	HTK
1323505(1)	0010220898	294	1	崔凤友	74	男				0	1	1	1	3.99	37.4	轻度	3	0.93	0.49	4.93	140	228	245.161	5.30108	0.526882	1208.65	14.58	11.82	192	5248.4	2.17	447	7.08		6.7	10	15	15	0	0	0	16	是	20	0	无	无	无	无
1397991(1)	0010957190	296	1	王庆松	61	男				0	0	1	0	3.47	35.4	中度	5	0.7	0.45	5.87	88	203	290	8.38571	0.642857	1702.3	14.08	8.87	113	35000		604.1	4.34		4.95	6	7	7	0	0	0	15	是	22	1	1	无	无	无
1372023(1)	0011190788	297	1	丁茂华	69	女	150	65	1.65	0	1	1	0	2.65	42	轻度	3	1.4	0.42	4.81	125	109	77.8571	3.43571	0.3	374.493	9.8	7.1	21	7473	8.15	791.2	11.56		8.86	25	66	38	0	0	0	2	是	74	1	1	1	1	HTK
1333430(1)	0010012152	299	1	王玉珍	71	女	160	63	1.7	0	0	0	1	6.38	44.3	营养正常	0	1.98	0.38	4.12	137	246	124.242	2.08081	0.191919	511.879	16.52	14.12	64	12794	10	1099	8.09		0.43	3	13	14	0	0	0	15	是	25	1	1	1	1	无
1333228(1)	0010845141	301	1	于荣川	64	男	180	77	2.2	0	0	1	1	3.96	39.6	轻度	3	0.94	0.52	5.01	157	167	177.66	5.32979	0.553191	890.074	39.07	37.32	67	10007	4.77	2404	8.7	12.9	5.16	8	24	16	0	0	0	25	是	36	1	1	1	1	无
1378418(1)	0011241608	302	1	赵敬兰	73	女	160	63	1.63	0	0	0	0	4.11	34.8	轻度	4	1.42	0.36	2.48	104	149	104.93	1.74648	0.253521	260.225	17.09	10.16	83	9097		3206	7.19		33.72	6	15	15	0	0	0	16	是	22	1	1	1	2	HTK
1372105(1)	0011134567	304	1	陆祥云	76	男	175	64	1.79	0	0	0	0	2.89	35.3	中度	5	0.7	0.3	2.15	113	72	102.857	3.07143	0.428571	221.143	7.39	8.91	40	36000	7.06	1287	8.06		7.93	5	35	35	0	0	0	36	是	43	1	1	1	2	DN
1362656(1)	0007789695	306	1	刘德珍	71	女	162	56	1.62	0	0	0	0	3.23	39	轻度	3	1.32	0.42	2.13	97	133	100.758	1.61364	0.318182	214.614	17.81	16.15	179	1994.8	10	295.8	13.08		1.82	17	63	63	0	0	0	64	是	75	1	1	1	无	DN
1404855(1)	0011525728	307	1	刘传贵	56	男	166	66	1.66	0	1	0	0	3.71	38	轻度	4	0.64	0.89	9.75	128	218	340.625	15.2344	1.39062	3321.09	8.61	7.22	116	33188.8	7.17	858.4			3.88	6	6	6	0	0	0	14	是	24	1	1	1	2	DN
1372773(2)	0011135985	308	1	朱泽平	57	男				1	1	1	1	4.69	39	轻度	2	0.86	0.27	5.52	122	216	251.163	6.4186	0.313953	1386.42	12.81	1.12	44	12670.4	10	3846	12		1.68	4	5	7	0	0	1	6	是	13	0	无	无	无	无
1354065(1)	0011048968	310	1	姜海涛	43	男	170	67	1.8	0	0	1	0	5.01	34.9	营养正常	1	1.26	0.45	2.79	155	240	190.476	2.21429	0.357143	531.429	10.04	8.37	356	7631	19.09	5277	9.66			2	6	6	0	0	0	14	是	17	1	1	无	无	HTK
0722930(2)	0004412212	311	1	朱乔	67	男	171	68		0	0	1	1	3.29	42.4	轻度	4	0.86	0.82	8.27	134	126	146.512	9.61628	0.953488	1211.65	11.04	9.56	38	9355	3.93	2920	12.23		0.31	8	8	8	0	0	0	9	是	17	1	1	无	1	HTK
1389701(1)	0011577682	312	1	陈来巧	58	女	162	50	1.52	0	0	0	0	3.23	39.6	轻度	2	1.68	0.59	3.75	139	95	56.5476	2.23214	0.35119	212.054	17.25	15.59	73	2716	7.5	3893	6.74		57.21	20	21	21	0	0	0	27	是	34	1	1	1	无	HTK
1353324(1)	0011030141	313	1	冯月霞	57	女	160	52	1.52	0	0	0	0	5.79	39.6	营养正常	1	1.24	0.26	2.3	111	158	127.419	1.85484	0.209677	293.065	11.17	9.44	65	14067	10	5514	11.92	84.5	5.49	5	11	14	0	0	0	28	是	30	1	1	1	2	DN
1348370(2)	0010914949	314	1	张德正	47	男	170	75	1.89	0	1	1	0	3.86	36.1	轻度	3	1.02	0.63	5.58	116	250	245.098	5.47059	0.617647	1367.65	13.88	13.38	151	7855.8	3.32	2166	5.4		7.55	6	28	15	0	0	0	17	是	32	1	1	1	无	HTK
1401928(1)	0011521942	316	1	徐一波	40	男	176	85	1.4	1	0	0	0	6.56	40.4	营养正常	0	2.46	0.53	3.58	163	309	125.61	1.45528	0.215447	449.683	38.74	33.32	64	13734	7.05	322.5	11.8	93.17	0.6	43	43	29	0	0	0	2	是	53	1	2	无	1	DN
1404216(1)	0011582213	317	1	倪受炳	76	男	174	60	1.8	0	0	1	1	3.95	35.4	轻度	4	0.48	0.2	1.12	87	99	206.25	2.33333	0.416667	231	24.25	23.13	40	12008			7.51	13.63	11.61	32	15	34	0	0	0	40	是	45	1	1	1	1	DN
1405482(2)	0011528516	318	1	尚太好	63	男	170	50	1.6	1	1	0	0	2.43	36.5	中度	5	1.15	0.71	3.98	89	106	92.1739	3.46087	0.617391	366.852	19.52	17.86	53	30053.1	6.06	469.6	16	5.32	7.05	9	9	9	0	0	0	9	是	19	1	1	无	无	无
1398667(1)	0011589837	320	1	赵玉华	65	女				1	1	0	0	3.89	35.8	轻度	3	0.95	0.24	3.12	116	210	221.053	3.28421	0.252632	689.684	14.35	12.4	150	19707	4.58	58.82	8.48		2.3	8	10	14	0	0	0	22	是	26	0	无	无	无	无
1390025(1)	0011447751	323	1	洪忠金	62	男	169	68	1.77	1	0	1	0	4.39	37.9	营养正常	1	2.4	0.41	3.47	151	223	92.9167	1.44583	0.170833	322.421	18.97	16.96	15	5862	0.1	1292	10.91	2.04		9	12	12	0	0	0	13	是	35	1	1	1	1	HTK
1388210(1)	0010129812	324	1	周作英	56	女	152	55	1.6	0	1	0	0	4.83	40.9	营养正常	0	2.48	0.47	2.55	154	127	51.2097	1.02823	0.189516	130.585	20.47	16	38	7722	23.8		12.34	2.57		28	48	52	0	0	0	45	是	61	1	1	1	2	HTK
1334166(1)	0010914405	326	1	唐斯英	57	女	160	67		0	1	0	0	3.82	33.6	中度	6	0.79	0.7	2.15	124	224	283.544	2.72152	0.886076	609.62	27	16.82	77	2399.7	1.48	794.2	6.64	43.1	0.39	2	8	23	0	0	0	9	是	25	1	1	无	1	无
1363735(1)	0011098547	327	1	牛菊娥	72	女	160	63		0	1	0	0	3.12	38	轻度	2	1.75	0.51	3.63	117	147	84	2.07429	0.291429	304.92	14.63	12.07	65	8255.2	1.74	1645	4.54	2.23	11.39	1	22	21	0	0	0	23	是	29	1	1	1	2	无
1398906(1)	0009511510	329	1	朱铁凤	44	女	162	53		0	0	0	0	3.25	38.7	轻度	4	0.97	0.43	2.08	104	139	143.299	2.14433	0.443299	298.062	15.06	12.75	102	35000	4.55	2640	10.27		5.71	7	16	16	0	0	0	17	是	40	1	1	1	1	DN
1395291(1)	0006585216	330	1	刘召雷	68	男	169	67		0	1	0	0	2.69	40.3	轻度	2	1.65	0.46	4.64	135	190	115.152	2.81212	0.278788	534.303	18.11	16.57	60	874.3		336.6	4.88	79.16	10.96	3	16	13	0	0	0	16	是	22	1	1	2	无	DN
1364170(1)	0010755716	331	1	芮同生	72	男	178	58	1.76	0	0	1	1	3.38	33	中度	6	1.16	0.6	2.92	125	154	132.759	2.51724	0.517241	387.655	17.3	13.75	98	3327	10.36	860.4	3.85	10.3	12.82	25	32	52	0	0	0	53	是	60	1	1	1	无	HTK
1408586(1)	0011554676	332	1	赵桂珍	76	女	150	49	1.31	0	0	0	0	3.28	35.7	轻度	3	1.48	0.26	2.22	114	188	127.027	1.5	0.175676	282	27.04	22.23	25	35000	8.66	2754	10.66	341.57	25.89	7	7	7	0	0	0	8	是	20	1	无	无	无	HTK
1354414(1)	0010701648	333	1	张文志	79	男		76		0	0	0	0	4.04	40.2	营养正常	1	1.81	0.37	2.87	135	131	72.3757	1.58564	0.20442	207.718	24.94	22.78	66	12760.7	2.07	407.3	7.78	90	2.18	18	23	0	0	0	1	24	是	31	1	1	无	无	无
1330317(1)	0010814531	334	1	余自枚	74	女	160	57	1.57	0	1	0	0	3.48	37.6	轻度	4	1.16	0.55	3.54	128	57	49.1379	3.05172	0.474138	173.948	22.8	20.5	32	3455	6.13	710.7	7.39	1.41	1.57	1	15	12	0	0	0	16	是	24	1	1	1	2	HTK
1334492(2)	0010834072	335	1	刘运兰	74	女	150	53	1.43	0	0	0	0	6.04	38.6	轻度	2	1.09	0.45	2.81	91	169	155.046	2.57798	0.412844	435.679	22.29	24.22	29	35000	10	2408	5.46	90	5.36	15	27	27	0	0	0	24	是	58	1	1	1	2	HTK
344026(2)	0011095447	336	1	王玉珍	73	女	150	53	1.43	1	1	0	0	4.76	42.6	营养正常	0	1.72	0.42	3.32	139	205	119.186	1.93023	0.244186	395.698	15.27	13.83	71	6143.9	9.8	4606	11.76	11.76	1.59	4	11	20	0	0	0	19	是	32	1	2	无	1	无
1323607(1)	0010792671	337	1	崔飞	38	男	185	77	1.92	0	0	1	1	3.03	43.8	轻度	4	1.16	0.4	2.83	133	154	132.759	2.43966	0.344828	375.707	13.97	12.46	60	4685.7	6.27	10000	10.05	50.3	18.12	15	26	19	0	0	0	28	是	36	1	1	1	1	无
1337871(1)	0010819898	339	1	吴海梅	66	女	164	48	1.52	0	0	0	0	4.21	40.6	轻度	3	1.06	0.46	5.22	107	157	148.113	4.92453	0.433962	773.151	14.15	12.74	62	10541	9.08	2737	9.35	41.1		1	7	7	0	0	0	10	是	72	1	1	2	1	无
1337686(2)	0010803747	340	1	王云龙	67	男	170	79	2	0	0	1	1	3.73	37	营养正常	1	1.63	0.72	2.91	141	221	135.583	1.78528	0.441718	394.546	18.97	16.47	76	4479	2.36	492.2	4.14	4.95	1.4	2	13	13	0	0	0	14	是	19	1	2	无	2	无
1347297(1)	0010999193	341	1	李荣利	57	女	167	62		0	0	0	0	4.48	42.6	轻度	3	1.18	0.38	1.8	131	106	89.8305	1.52542	0.322034	161.695	21.3	19.47	48	13450	7.15	7422	6.91	2.04		3	19	19	0	0	0	21	是	32	1	1	1	1	无
1369035(1)	0011171724	342	1	马峰	67	男	170	65	1.75	0	1	0	1	3.15	37.8	轻度	3	1.29	0.38	2.1	120	91	70.5426	1.62791	0.294574	148.14	24.9	22.88	34	33240.7	9.58	6214	9.53	13.2	6.27	24	103	71	0	0	0	92	是	109	1	1	1	无	HTK
347541(1)	0006573622	344	1	尹金海	60	男	170	58	1.68	1	0	1	1	2.53	36.9	轻度	4	1.26	0.21	2.34	128	123	97.619	1.85714	0.166667	228.429	9.27	8.05	45	3832	0.83	296.7	12.45	90	0.44	10	38	30	0	0	0	25	是	44	1	1	无	无	DN
1393891(1)	0010840348	345	1	徐厚宽	61	男	170	74	1.84	0	1	1	0	4.34	38.4	营养正常	1	1.62	0.34	3.25	133	150	92.5926	2.00617	0.209877	300.926	17.55	14.81	54	35000	8.49	2629	6.86		26.01	26	32	32	0	0	0	2	是	61	1	1	无	1	HTK
1337011(1)	0010202671	346	1	张恒来	65	男	170	67	1.8	0	1	1	0	4.18	42.9	轻度	4	0.55	0.29	3.09	121	141	256.364	5.61818	0.527273	792.164	12.48	16.71	18	5250	2.73	235.3	5.66		1.85	4	7	7	0	0	0	11	是	20	1	1	无	1	DN
1386415(1)	0011431175	347	1	文必武	61	男	168	72		0	0	0	0	4.17	42	轻度	2	1.53	0.69	4.43	162	116	75.817	2.89542	0.45098	335.869	35.29	17.82	81	5061.9	8.16	1260	9.97		0.97	4	20	14	0	0	0	19	是	29	1	1	2	1	无
1394388(1)	0005473368	349	1	朱守忠	66	男	170	75	1.85	1	1	0	0	4.3	43	轻度	2	1.4	0.51	5.26	153	197	140.714	3.75714	0.364286	740.157	11.48	10.19	91	17415.8	0.11	2942	6.87		17.62	7	18	14	0	0	0	19	是	22	1	1	无	1	HTK
1356176(1)	0011003378	350	1	陈标	54	男	178	62	1.8	0	0	0	0	3.64	41.6	轻度	2	1.24	0.51	1.96	128	111	89.5161	1.58065	0.41129	175.452	18.3	14.11	41	24418	3.92	1460	6.63	90	3.69	1	22	18	0	0	0	23	是	35	1	1	1	无	DN
0612459(3)	0003305475	351	1	许宗芳	72	女				0	0	0	0	3.49	35.1	轻度	3	1.46	0.21	2.3	132	191	130.822	1.57534	0.143836	300.89	8.39	10.98	137	4291.8	6.89	283.4	7.61	22	1.21	6	14	14	0	0	0	15	是	20	0	无	无	无	无
0892928(10)	0004475778	352	1	张卫平	69	男				1	0	1	0	4.83	38.4	营养正常	0	1.78	0.39	2.54	130	152	85.3933	1.42697	0.219101	216.899	10.94	9.17	80	3241.6	0.67	152.6	5.17	23.3	0.48	0	7	13	0	0	0	23	是	29	0	无	无	无	无
1293048(3)	0010615795	353	1	陆桂兰	68	女	160	55		0	0	0	0	5.29	43.8	营养正常	1	1.3	0.64	4.34	137	184	141.538	3.33846	0.492308	614.277	22.87	8.99	66	14546.6	6.98	1050	11.06	8.4	7.87	5	7	7	0	0	0	11	是	15	1	1	无	1	无
1390833(1)	0011296342	354	1	黄志侠	68	女	150	57		0	0	0	0	2.97	40.9	轻度	2	2.95	0.5	3.66	135	270	91.5254	1.24068	0.169492	334.983	21.97	17.86	106	6765	10.93	2064	9.82	31.7		3	8	8	0	0	0	14	是	36	1	1	2	1	DN
1342105(1)	0010917229	355	1	申向军	55	男	170	64	1.74	0	0	0	1	1.64	38	轻度	3	2.78	0.93	5.2	175	160	57.554	1.8705	0.334532	299.281	14.59	11.54	85	6353	17.01	1157	6.53	7.2	2.4	2	19	14	0	0	0	14	是	21	1	1	1	1	HTK
1333390(1)	0010809411	356	1	孙春淮	66	男	178	82	2	0	1	1	1	5.51	39.8	轻度	2	1.14	0.5	3.03	154	149	130.702	2.65789	0.438596	396.026	14.5	12.73	75	13595.9	10	842.3	5.38	90	0.63	16	23	23	0	0	0	24	是	34	1	1	1	2	HTK
1402065(1)	0011593852	359	1	于峰	56	男	169	69.5	1.82	0	0	1	1	4.55	37.7	营养正常	1	2.23	0.68	4.91	111	171	76.6816	2.20179	0.304933	376.507	15.69	12.36	53	12306		3025	9.73	6.29		1	6	9	0	0	0	0	是	25	1	1	1	1	DN
1338958(1)	0010865570	360	1	陈文凤	62	男	165	77	1.75	0	1	0	0	5.01	35.7	营养正常	0	1.97	0.8	4.08	130	229	116.244	2.07107	0.406091	474.274	18.91	15.98	93	8348	6.02	1331	12.02	5		7	16	7	0	0	0	8	是	19	1	1	1	2	HTK
1391859(1)	0011426896	362	1	陈启金	74	男	165	56	1.7	0	0	1	1	3.21	42.5	轻度	2	1.62	0.23	1.97	131	145	89.5062	1.21605	0.141975	176.327	12.16	11.18	60	13074		858.7	4.64			5	48	34	0	0	0	41	是	56	1	1	2	1	DN
1327867(1)	0010818704	363	1	马德勤	72	女	160	66	1.7	0	1	0	0	3.89	38.7	轻度	3	0.83	0.57	5.41	98	134	161.446	6.51807	0.686747	873.422	21.49	19.04	89	9216.6	4.29	3351	8.82	22	1.35	11	17	29	0	0	0	26	是	37	1	1	1	1	DN
1409315(1)	0011554034	365	1	周步梅	60	女		45		0	0	0	0	3.59	44.6	轻度	2	2.15	0.45	4.24	117	252	117.209	1.97209	0.209302	496.967	16.26	14.24	39	252	22.77	2407	6.8	0.31	25.21	13	19	19	0	0	0	20	是	29	1	1	1	2	HTK
1350036(1)	0011026182	366	1	郭娟丽	54	女	162	65		0	0	0	0	3.71	34.6	轻度	3	2.38	0.85	2.3	118	155	65.1261	0.966387	0.357143	149.79	17.56	14.31	80	35000	10	1220	4.31	11.4	27.45	11	35	29	0	0	0	30	是	36	1	1	1	2	无
1399971(1)	0011510354	371	1	张小荣	57	男	168	66	1.75	0	1	1	0	4.66	43.7	轻度	2	1.54	0.28	1.78	158	114	74.026	1.15584	0.181818	131.766	33.01	29.92	20	33379.7	10	1777	11.43	285.62	23.01	25	53	53	0	0	0	63	是	58	1	2	无	1	DN
1378036(1)	0011231268	372	1	张必胜	64	男	165	65		0	0	1	0	6.77	49.1	营养正常	0	1.88	0.31	2.22	135	160	85.1064	1.18085	0.164894	188.936	22.08	18.41	53	3572.3	9.38	673.8	10.37		1.66	3	5	5	0	0	0	12	是	20	1	1	1	2	DN
1352355(1)	0010991044	373	1	张志才	72	男	174	73	1.87	0	1	1	1	4.57	39	轻度	2	1.53	0.61	3.62	164	107	69.9346	2.36601	0.398693	253.163	19.19	15.64	41	1544	4.4	6048	14.65	2.69	1.65	4	15	12	0	0	0	16	是	22	1	1	1	1	HTK
1406678(1)	0011588366	374	1	仇明丽	46	女	158	47	1.44	0	0	0	0	4.07	36.5	轻度	3	0.89	0.29	2.15	120	183	205.618	2.41573	0.325843	442.079	11.23	10.06	54	24458	10	709	4.55	4.42	1.75	1	18	14	0	0	0	21	是	33	1	2	无	2	DN
0920929(3)	0006085258	377	1	赵小美	62	女	150	55	1.43	1	1	0	0	2.14	29.7	重度	9	0.9	0.47	6.23	79	246	273.333	6.92222	0.522222	1702.87	18.4	16.85	60	35000	10.55	5298	7.56	4.7	69.67	4	8	8	0	0	0	22	是	14	1	1	1	无	HTK
1339429(1)	0010952431	379	1	刘玉莲	67	女	160	48	1.48	1	0	0	0	3.21	28.1	中度	8	1.05	0.46	4.07	124	255	242.857	3.87619	0.438095	988.429	20.49	19.18	51	9097	4.5	1481	13.82	43.3	6.11	8	11	14	0	0	0	20	是	27	1	1	1	1	HTK
1323691(1)	0010214811	381	1	王五山	58	男	165	67	1.71	0	1	1	0	3.6	43.8	轻度	2	2.17	0.39	2.75	146	134	61.7512	1.26728	0.179724	169.816	21.61	17.06	39	14214.8	4.07	2160	7.54	39.7	3.02	6	12	14	0	0	0	17	是	25	1	1	1	无	HTK
1390409(1)	0011279386	383	1	何立新	56	男				1	1	1	0	3.2	40.5	轻度	3	1.51	0.28	2.94	149	254	168.212	1.94702	0.18543	494.543	12.92	11.93	156	3049.2	2.35	237.6	12.17		1.41	7	10	10	0	0	0	15	是	22	0	无	无	无	无
1398995(1)	0011578784	384	1	付先国	55	男	170	51	1.61	0	0	1	1	4.77	46.3	轻度	2	1.18	0.75	5.05	162	110	93.2203	4.27966	0.635593	470.763	18.43	15.65	35	35000	6.14	4921	11.64	15.5	5.57	23	23	23	0	0	0	26	是	27	1	1	1	1	DN
1195325(2)	0009669813	385	1	毛全英	65	女	158	54		0	0	0	0	4.19	41.3	轻度	2	1.51	0.33	2.38	122	227	150.331	1.57616	0.218543	357.788	17.05	14.59	77	2170	2.59	750.2	5.02	2.14	35.95	6	15	15	0	0	0	16	是	23	1	1	1	2	无
1342699(1)	0010940411	386	1	蒋凤桂	70	男	168	71	1.79	0	0	1	1	5.16	42.1	营养正常	1	1.53	0.68	2.02	114	148	96.732	1.32026	0.444444	195.399	25.95	22.5	70	3708.9	6.79	187	5.61	34.2	2.81	5	17	17	0	0	0	17	是	27	1	1	无	无	无
342803(1)	0011074855	391	1	杨元喜	61	男				0	0	1	1	4.62	43.1	轻度	2	1.45	0.53	3.98	141	163	112.414	2.74483	0.365517	447.407	20.79	18.28	55	2728	6	773.1	6.65	90		20	45	43	0	0	0	55	是	56	1	1	无	1	DN
[truncated: 16 more columns]
