# Supplementary material for: Procalcitonin as a biomarker for postoperative pneumonia: a study on dynamics following cardiopulmonary bypass in adults
Source: BMC Cardiovasc Disord. 2025 Apr 30;25:338. doi: 10.1186/s12872-025-04654-3 (PMC12042508; doi:10.1186/s12872-025-04654-3)
Supplement: Supplementary file 2 — Supplementary Material 2 [file 12872_2025_4654_MOESM2_ESM.xlsx]

## Sheet: original data
Groups(1:POP Group,2:Uninfection group)	Patient's ID	Patient's name	Baseline data														PCT (ng/mL)						WBC (10^9/L)						PCT variation rate				CPB time (min)	Aortic cross-clamp time(min)	Mechanical ventilation (days)	ICU (days)	Postoperative antimicrobial use (days)	Length of stay (days)
			Age	Age classifications( 1:<30,2:<50,3:<70,4:>70)	Sex （1：male,0:Female）	Height	Weight	BMI	BMI(1:too light,2:normalcy,3:overweight,4:obese)	Smoking history(0:No,1:Yes)	Drinking history(0:No,1:Yes	History of hypertension(0:No,1:Yes)	History of diabetes(0:No,1:Yes)	Cerebrovascular diseases:(0:No,1:Yes)	CONUT score(1:Normal nutrition,2:mild malnutrition,3:Moderate malnutrition,4:severe malnutrition)	Types of cardiovascular surgery(1:coronary artery,2:valve surgery,3:Aortic surgery,4:congenital heart disease,5:the rest)	T1	T2	T3	T4	T5		T1	T2	T3	T4	T5		T2-T1	T3-T1	T4-T1	T5-T1
1	1322046	Yongchuan Fu	64	3	1	1.72	62	20.9573	2	0	0	0	0	0	3	1	4	5.67	5.26	7.3	4.33		10.45	18.72	23.67	20.87	17.15		0.416898	0.314441	0.824225	0.0820401	164	128	17	30	32	37
1	1323607	Fei Cui	38	2	1	1.85	70	20.4529	2	1	1	0	0	1	2	4	18.12	71.5489	96.92	56.58	30.11		13.28	13.69	9.55	6.97	6.69		2.94861	4.34879	2.12252	0.6617	260	201	15	19	28	36
1	1325951	Jun Yang	68	3	1	1.76	85	27.4406	3	1	1	1	1	1	1	1	1.06	0.89	1.25	1.5	0.99		11.75	9.53	10.51	8.76	7.12		-0.160377	0.179245	0.415094	-0.0660377	217	145	1	11	11	11
1	1328871	Xinxia Wu	46	2	0	1.52	65	28.1337	4	0	0	0	0	0	2	2	0.05	0.432	0.36	0.174	0.12		21.42	10.41	11.21	10.36	8.68		7.15094	5.79245	2.28302	1.26415	90	58	2	5	1	12
1	1330503	Xuefei Chen	33	2	1	1.75	97	31.6735	4	1	0	1	0	0	1	3	4.74	1.65	0.9	0.59	0.39		15.71	18.4	17.36	18.75	23.23		-0.652236	-0.810311	-0.875648	-0.917801	196	142	1	11	17	22
1	1332929	Deyu Ye	53	3	0	1.55	49	20.3954	2	0	0	1	0	0	1	2	2.07	1.7796	0.68	0.4	0.465		9.8	12.61	8.26	10.35	10.83		-0.140248	-0.671482	-0.806754	-0.775351	158	116	7	12	22	27
1	1333228	Rongchuan Yu	64	3	1	1.8	102	31.4815	4	1	1	0	0	0	2	2	0.52	13.55	23.96	8.25	34.58		7.1	1.42	7.21	16.54	17.16		25.2393	45.3981	14.976	65.9636	137	95	8	14	25	36
1	1333625	Fen Wang	60	3	0	1.52	50	21.6413	2	0	0	1	0	0	1	1	13.81	13.25	13.57	7.02	5.66		11.2	9.65	8.46	9.68	11.2		-0.0405503	-0.0173787	-0.491673	-0.590152	249	174	15	17	19	35
1	1336483	Wanying Xie	76	4	0	1.55	55	22.8928	2	0	0	0	0	0	1	2	9.18	5.09	3.33	1.84	3.3795		10.87	15.61	15.62	11.5	9.56		-0.445534	-0.637255	-0.799564	-0.631863	222	134	1	4	12	21
1	1339429	Yulian Liu	67	3	0	1.6	48	18.75	2	0	0	0	0	0	3	2	6.11	4.19	2.91	1.67	0.89		9.31	20.49	18.9	14.21	13.56		-0.314239	-0.523732	-0.726678	-0.854337	229	184	8	10	20	27
1	1342899	Hua Ren	55	3	0	1.62	65	24.7676	3	0	0	0	0	0	2	3	0.22	0.116	0.086	0.074	0.071		12.57	19.01	16.56	12.82	13.27		-0.477477	-0.612613	-0.666667	-0.68018	109	63	0	14	12	17
1	1345831	Xiaotou Chen	69	3	0	1.58	70	28.0404	4	0	0	1	0	0	1	2	2.07	2.2	1.34	0.708	0.407		8.44	12.81	13.01	10.51	9.63		0.0628019	-0.352657	-0.657971	-0.803382	110	71	12	12	20	25
1	1345296	Chengxiang Gu	58	3	1	1.65	70	22.0386	2	1	0	1	0	0	2	2	13.87	12.84	6.79	2.7	1.29		8.81	8.96	7.38	6.8	6.11		-0.074261	-0.510454	-0.805335	-0.906994	101	105	3	7	17	25
1	1243066	Kaijiang Geng	66	3	1	1.68	80	28.3447	4	0	0	0	0	0	2	2	12.54	4.21	5.89	9.23	6.44		6.55	1.67	10.67	9	11.57		-0.664274	-0.530303	-0.263955	-0.486443	149	125	8	11	15	24
1	1347297	Rongli Li	57	3	0	1.67	62	22.231	2	0	0	0	0	0	2	4	4.23	8.09	3.6	1.7	0.963		6.37	9.11	10.94	8.6	5.59		0.91253	-0.148936	-0.598109	-0.77234	139	83	3	11	21	32
1	0910304	Xuejin Wang	68	3	0	1.54	59	24.8777	3	0	0	1	0	0	1	5	11.85	9.9363	6.49	3.22	1.55		11.1	17.2	20.46	15.88	13.21		-0.161253	-0.452163	-0.728192	-0.869161	137	94	1	2	8	26
1	1350446	Fengsheng Yuan	73	4	1	1.68	57	20.1956	2	1	0	0	1	1	2	1	39.74	21.49	15.47	8.88	5.11		17.42	18.35	10.74	10.24	10.36		-0.459261	-0.610738	-0.776558	-0.87142	137	100	1	2	14	17
1	1354392	Taifu You	73	4	1	1.75	59	19.2653	2	1	0	0	0	0	3	2	1.36	1.54	0.904	0.491	0.527		11.43	8.7	5.51	6.64	8.16		0.132353	-0.335294	-0.638971	-0.6125	133	106	2	3	16	19
1	1355235	Zhenping Hu	71	4	1	1.7	58	20.0692	2	0	0	0	0	0	2	2	6.48	36.56	23.67	12.64	7.39		14.05	25.99	17.4	12.87	8.98		4.64198	2.65278	0.950617	0.140432	98	67	1	3	15	21
1	1354414	Wenzhi Zhang	79	4	1	1.72	76	26.9274	3	0	0	0	0	0	1	2	2.18	4.02	8.685	7.4	5.2		9.27	12.4	6	5.13	6		0.844037	2.98394	2.3945	1.38532	142	86	18	22	24	36
1	1274353	Daojun Ji	57	3	1	1.68	41	14.5266	1	0	0	1	0	0	2	2	65.74	70.1	48.23	23.18	13.19		17.08	12.11	12.45	10.45	11.13		0.0663219	-0.266352	-0.647399	-0.799361	152	111	1	6	13	21
1	342803	Yuanxi Yang	61	3	1	1.65	70	22.0386	2	1	1	0	0	0	2	1	0.65	0.627	0.425	0.338	0.325		9.14	10.46	8.69	7.97	10.07		-0.0324074	-0.344136	-0.478395	-0.498457	178	141	20	33	35	62
1	1359044	Yongxiang Fan	60	3	1	1.73	80	26.7299	3	1	0	1	0	0	2	2	1.51	4.86	3.25	1.5	1.07		14.71	12.11	11.78	12.72	12.23		2.21854	1.15232	-0.00662252	-0.291391	136	71	9	17	23	29
1	866345	Weiying He	71	4	0	1.6	60	23.4375	2	0	0	0	0	0	4	2	2.49	2.68	2	2.19	0.86		8.68	8.31	7.32	5.61	5.44		0.0763052	-0.196787	-0.120482	-0.654618	178	116	16	40	40	43
1	1352532	Zhaofang Kong	63	3	0	1.6	69	26.9531	3	0	0	0	0	0	1	2	0.65	0.5495	0.22	0.14	0.1		10.67	9.28	8.29	7.51	7.89		-0.154615	-0.661538	-0.784615	-0.846154	121	100	3	7	11	17
1	1369035	Peak Horse	67	3	1	1.7	65	22.4913	2	0	1	1	0	0	2	3	6.27	34.27	21.1	22.96	7.34		10.23	12.39	17.08	19.2	24.9		4.4678	2.36652	2.66328	0.171102	491	240	24	7	92	113
1	1373501	Fugeng Zhang	69	3	1	1.78	85	26.8274	3	1	0	1	0	0	2	1	24.96	22.56	10.23	5.26	6.75		7.42	8.43	11.3	11.67	10.93		-0.0961538	-0.590144	-0.789263	-0.729567	180	146	13	20	22	25
1	1374159	Guifang Qiang	69	3	0	1.69	58.5	20.4825	2	0	0	1	0	0	1	2	17.04	21.64	10.13	8.25	5.31		11.19	13.69	15.77	12.42	11.13		0.269953	-0.405516	-0.515845	-0.68838	83	58	2	9	15	19
1	1373927	Chengcun Zhan	75	4	1	1.73	61	20.3816	2	0	0	0	0	0	2	2	15.2	15.71	6.76	4.48	3.59		13.01	8.54	6.08	9.47	10		0.0335526	-0.555263	-0.705263	-0.763816	83	57	9	12	21	29
1	1374888	Xueren Shen	72	4	1	1.7	62	21.4533	2	0	0	0	0	0	3	2	0.58	11.03	5.98	3.62	2.78		9.91	5.39	7.4	7.77	5.83		18.0172	9.31034	5.24138	3.7931	149	115	2	5	14	25
1	1375758	Zhizhong Zhang	60	3	1	1.66	70	25.4028	3	0	0	1	1	0	1	2	0.69	12.33	6.95	5.17	3.48		7.07	13.09	12.85	11.89	11.51		16.8696	9.07246	6.49275	4.04348	142	91	2	5	2	39
1	1377155	Taichang Cai	66	3	1	1.69	63	22.0581	2	0	0	0	0	0	2	2	5.57	3.54	1.81	0.93	0.721		13.41	6.83	4.26	7.23	10.16		-0.364452	-0.675045	-0.833034	-0.870557	136	94	1	4	13	18
1	1376123	Aimei Luo	74	4	0	1.6	59	21.6713	2	0	0	0	0	0	2	2	6.58	3.46	1.51	0.99	0.58		11.63	14.29	12.54	13.13	16.17		-0.474164	-0.770517	-0.849544	-0.911854	136	91	3	7	15	21
1	1378225	Laizhen Lan	77	4	0	1.55	70	29.1363	4	0	0	1	0	1	2	3	4.41	6.14	4.03	2	1.23		6.24	10.49	13.36	14.06	12.66		0.392669	-0.0859191	-0.546362	-0.721013	141	93	3	7	14	20
1	1378164	Qingfeng Hang	73	4	0	1.57	55	22.3133	2	0	0	1	0	0	2	1	4.32	6.02	3.21	1.33	0.777		19.56	16.85	11.56	9	8.93		0.393519	-0.256944	-0.69213	-0.820139	168	97	2	6	13	22
1	1380467	Zongjing Mei	54	3	1	1.63	54	20.3244	2	1	0	0	0	0	1	3	13.95	11.99	16.77	13.2483	7.1486		10.17	9.52	9.47	10.61	9.54		-0.140502	0.202151	-0.0503011	-0.487556	103	77	1	3	6	15
1	1383276	Zugui Xu	66	3	1	1.6	53	20.7031	2	1	1	0	0	0	1	2	7.52	4.33	1.339	0.782	0.7188		7.89	12.55	7.79	6.79	8.2		-0.424202	-0.821941	-0.896011	-0.904415	106	82	1	6	9	20
1	1383674	clear It's	76	4	1	1.73	75	25.0593	3	1	1	0	0	0	2	2	0.61	0.45	0.35	0.49	0.2598		10.6	10.68	9.13	7.75	7.59		-0.262295	-0.42623	-0.196721	-0.574098	132	89	2	4	60	73
1	1386415	Biwu Wen	61	3	1	1.68	72	25.5102	3	0	0	0	0	0	2	2	0.97	9.96	10.97	6.64	3.34		12.51	6.8	6.14	7.74	9.06		9.26804	10.3093	5.84536	2.4433	113	67	4	9	19	29
1	1391859	Qijin Chen	74	4	1	1.65	56	20.5693	2	1	1	0	0	0	2	5	6.8	5.87	17.36	12.33	6.4		12.69	2.87	6.87	10.18	8.61		-0.136765	1.55294	0.813235	-0.0588235	154	129	5	7	41	56
1	1319655	Lei Zhang	69	3	1	1.76	67	21.6296	2	1	0	0	1	1	2	5	95.75	100	100	71.82	25.14		5.76	2.68	5.06	6.49	5.9		0.0443646	0.0443646	-0.249937	-0.737447	223	82	12	18	23	32
1	1394388	Shouzhong Zhu	66	3	1	1.7	75	25.9516	3	0	0	1	1	0	2	5	17.62	10.07	8.57	5.38	6.58		11.48	10.64	8.34	6.64	7.4		-0.42849	-0.513621	-0.694665	-0.626561	201	162	7	12	19	28
1	1395291	Zhaolei Liu	68	3	1	1.69	70	24.5089	3	1	1	1	0	0	2	2	6.84	10.9633	10.1908	4.3251	2.12		15.1	13.59	11.25	12.03	11.32		0.602213	0.489317	-0.367916	-0.690176	116	96	3	10	16	22
1	1398995	Xianguo Fu	55	3	1	1.7	51	17.6471	1	1	1	0	0	1	2	2	5.57	3.89	3.82	1.92	16.03		6.69	4.09	5.19	5.03	6.53		-0.301616	-0.314183	-0.655296	1.87792	152	115	23	23	26	27
1	1414691	Xingen Lu	64	3	1	1.68	75	26.5731	3	1	0	1	0	1	1	2	35.18	27.0323	18.43	15.43	8.67		11.66	14.36	15.81	13.72	11.33		-0.2316	-0.476123	-0.561399	-0.753553	91	67	1	1	19	29
1	1399427	Chunying Feng	67	3	0	1.58	58	23.2335	2	0	0	1	0	0	1	2	33.13	16.37	31.32	37.7	17.79		17.61	14.59	14.69	13.97	16.81		-0.505886	-0.0546333	0.137941	-0.463024	138	105	22	21	23	27
1	511501	Zhengbiao Wang	72	4	1	1.78	79	24.9337	3	1	0	0	1	0	2	2	1.56	0.93	0.47	0.21	0.3922		11.54	15.33	13.22	11.22	14.68		-0.403846	-0.698718	-0.865385	-0.74859	212	80	31	37	39	47
1	1401928	Yibo Xu	40	2	1	1.76	85	27.4406	3	1	1	0	1	0	1	5	2.31	3.18	2.71	2.42	2.15		15.51	17.82	18.31	15.11	16.76		0.376623	0.17316	0.047619	-0.0692641	112	87	65	64	2	75
1	1404216	Shoubing Ni	76	4	1	1.74	60	19.8177	2	1	1	1	0	0	2	2	0.79	11.6159	37.7991	39.5142	78.9582		11.16	6.2	8.98	9.36	8.76		13.726	46.9198	49.0941	99.0991	122	71	38	56	40	66
1	1406026	Wei Zhang	36	2	1	1.76	88	28.4091	4	1	0	0	0	0	1	2	2.86	1.97	1.4	1.5	1.06		9.96	10.38	7.72	7.08	7.91		-0.311189	-0.51049	-0.475524	-0.629371	193	150	5	6	12	19
1	1405238	Xingshou Niu	76	4	1	1.68	63	22.3214	2	0	0	0	0	0	2	2	3.46	2.02	1.63	1.24	0.942		10.92	11.95	7.89	10.42	9.44		-0.416185	-0.528902	-0.641618	-0.727746	164	127	8	10	21	37
1	1411475	Yiqiang Wang	53	3	1	1.7	85	29.4118	4	0	0	1	1	1	2	2	7.38	9.44	4.19	13.6421	3.12		12.43	19.85	13.81	13.51	13.46		0.279133	-0.432249	0.848523	-0.577236	213	165	6	13	18	27
1	1414957	Xueyong Zhao	70	4	1	1.76	75	24.2123	3	0	0	0	0	0	3	1	0.47	1.5861	1.0208	1.3408	1.3662		6.13	5.9	5.82	6.1	5.21		2.37468	1.17191	1.85277	1.90681	150	116	12	22	18	29
1	826083	Xiuzhen Guan	76	4	0	1.52	60	25.9695	3	0	0	1	0	0	2	2	9.77	14.91	4.9105	3.67	2.12		14.76	16.81	12.82	14.2	12.15		0.5261	-0.49739	-0.62436	-0.783009	282	151	13	27	38	40
1	1415197	Linsheng Li	81	4	1	1.65	65	23.8751	2	0	0	0	0	0	2	2	0.73	0.4863	0.43	0.41	0.25		7.54	12.9	11.95	13.47	14.45		-0.336562	-0.41337	-0.440655	-0.658936	105	71	5	7	13	18
1	324780	Wei Wei	33	2	1	1.77	74	23.6203	2	0	0	1	0	0	1	1	4.87	7.33	8.55	4.5	3.114		22.33	12.35	12.59	9.21	11.22		0.506247	0.756946	-0.0752918	-0.360102	169	114	7	10	8	10
0	334522	Kuisheng Xia	59	3	0	1.7	78	26.9896	3	0	0	0	0	0	2	2	0.49	0.31	0.24	0.236	0.11		8.13	8.8	7.58	6.34	8.6		-0.367347	-0.510204	-0.518367	-0.77551	203	145	1	3	9	19
0	1327792	Fuying Han	66	3	1	1.43	63	30.8084	4	0	0	1	1	1	2	1	1.1	1.17	1.19	0.73	0.56		14.25	18.21	18.88	13.6	10.49		0.0636364	0.0818182	-0.336364	-0.490909	87	63	2	7	17	28
0	1329394	Aimei Ren	55	3	0	1.52	51	22.0741	2	0	0	0	0	0	1	2	5.11	1.95	1.95	1.5875	1.32		13.02	12.24	8	5.65	3.12		-0.618209	-0.618209	-0.689183	-0.741557	160	128	0	4	7	13
0	1329430	Aixia Chen	54	3	0	1.6	61	23.8281	2	0	0	0	0	0	1	2	1.21	0.682	0.321	0.2654	0.132		10.92	12.93	14.47	14.22	11.05		-0.436364	-0.734711	-0.780661	-0.890909	95	100	1	6	8	14
0	1329752	Xiumei Su	58	3	0	1.64	67	24.9108	3	0	0	1	0	1	1	2	2.1	3.07	0.69	0.9694	0.23		11.82	10.45	8.5	6.1	6.48		0.461905	-0.671429	-0.538381	-0.890476	103	70	0	6	8	13
0	1327867	Deqin Ma	72	4	1	1.6	60	23.4375	2	0	0	1	0	0	2	2	1.35	0.92	0.866	0.9286	0.41		8.43	21.49	17.23	13.74	15.43		-0.318519	-0.358519	-0.312148	-0.696296	136	83	11	17	26	37
0	1330021	Qifang Wang	58	3	0	1.65	58	21.3039	2	0	0	0	1	0	2	1	0.47	0.706	0.392	0.19	0.1		12.54	16.94	16.73	12.99	14.45		0.502128	-0.165957	-0.595745	-0.787234	152	130	1	5	11	15
0	1330505	Qiaoyun Yuan	61	3	1	1.56	50	20.5457	2	0	0	0	0	0	1	2	0.62	0.455	0.275	0.193	0.35		7.72	7.71	6.79	5.62	7.08		-0.269663	-0.558587	-0.690209	-0.438202	125	93	0	6	9	13
0	1329457	Money Bear	71	4	1	1.7	70	24.2215	3	0	1	0	0	0	1	2	2.41	8.8733	8.6228	4.3705	2.76		12.01	11.9	8.7	7.81	7.04		2.6779	2.57407	0.811531	0.143994	202	128	2	4	10	20
0	1334751	Yuesheng Wei	75	4	1	1.65	58	21.3039	2	0	0	1	0	0	2	2	14.27	12.41	11.64	8.7354	6.54		13.64	10.71	10.28	11.86	7.87		-0.130343	-0.184303	-0.387849	-0.541696	86	49	0	4	5	13
0	1334602	Niandi Li	68	3	1	1.5	51.5	22.8889	2	0	0	0	0	0	1	2	1.51	0.72	0.737	0.5027	0.219		13.04	16.34	15.74	12.54	10.75		-0.523179	-0.511921	-0.667086	-0.854967	180	142	1	3	7	18
0	1335649	Fennv Qian	74	4	1	1.58	70	28.0404	4	0	0	1	1	1	1	2	1.25	1.04	0.982	0.714	0.379		9.31	12.39	10.97	8.01	6.03		-0.168	-0.2144	-0.4288	-0.6968	110	70	5	7	11	16
0	1334884	Liangyu Zheng	69	3	1	1.48	42.5	19.4028	2	0	0	0	0	0	1	2	1.12	0.39	0.729	0.2844	0.2073		7.98	11.14	10.91	10.27	8.37		-0.652963	-0.351308	-0.74693	-0.815537	143	85	4	6	15	24
0	1343826	Ruhong Liu	71	4	1	1.72	60	20.2812	2	1	1	0	0	0	2	2	0.22	0.14	0.1	0.1	0.058		13.64	8.14	12.18	13.73	13.94		-0.363636	-0.545455	-0.545455	-0.736364	172	112	2	8	12	23
0	1278644	Shuhua Gu	68	3	1	1.7	83	28.7197	4	1	1	1	1	1	2	2	0.54	1.0651	0.566	0.43	0.31		17.85	20.96	19.32	11.57	6.76		0.972407	0.0481481	-0.203704	-0.425926	121	91	1	2	9	26
0	1343002	Zhengming Wang	71	4	1	1.61	49	18.9036	2	1	1	0	0	0	2	5	0.36	0.42	0.56	0.33	0.451		7.79	7.86	6.55	9.48	11.17		0.166667	0.555556	-0.0833333	0.252778	144	109	5	8	12	28
0	1348781	Julan Han	73	4	0	1.58	55	22.0317	2	0	0	1	0	0	1	2	0.31	0.3233	0.122	0.1	0.12		13.51	13.29	11.95	11.52	7.27		0.0429032	-0.606452	-0.677419	-0.612903	65	44	0	5	14	22
0	1348236	Luqin Cai	59	3	0	1.65	50	18.3655	1	0	0	0	0	0	2	2	3.43	1.25	1.01	0.748	0.43		4.39	5.01	5.7	6.71	6.08		-0.63543	-0.705428	-0.781842	-0.874588	104	58	0	3	11	25
0	1355490	Jinsheng Li	71	4	1	1.7	61	21.1073	2	0	0	1	0	0	1	3	5.28	4.1088	1.9801	1.35	0.82		18.54	18.59	12.25	11.88	9.2		-0.221656	-0.624903	-0.744265	-0.844665	67	55	0	3	8	13
0	1354027	Juying Wang	63	3	0	1.6	60	23.4375	2	0	0	0	0	0	1	3	10.39	7.26	4.38	2.33	0.5327		14.59	15.03	8.97	7.39	4.98		-0.301251	-0.578441	-0.775746	-0.94873	48	23	3	4	7	17
0	1356261	Yuqing Li	53	3	1	1.74	88	29.0659	4	1	1	0	0	0	1	2	1.28	0.78	0.39	0.0622	0.24		14.7	19.79	17.49	13.36	12.2		-0.390625	-0.695312	-0.951406	-0.8125	133	105	0	7	14	18
0	1359638	Qishun Fu	72	4	0	1.6	60	23.4375	2	0	0	0	0	0	2	2	0.89	0.87	0.58	0.54	0.42		15.83	15.59	17.69	14.42	10.18		-0.0224719	-0.348315	-0.393258	-0.52809	123	96	1	6	16	22
0	1359785	Shaozhen Jia	62	3	0	1.54	61	25.721	3	0	0	0	0	0	2	2	1.35	0.76	0.7945	0.19	0.17		6.61	11.75	7.05	6.24	5.78		-0.436995	-0.411438	-0.859249	-0.874065	123	87	1	6	15	21
0	1356241	Chengdong Pang	66	3	1	1.77	100	31.9193	4	0	0	1	0	0	1	1	0.54	0.429	0.383	0.218	0.1		13.73	17.72	15.61	11.12	11.38		-0.205556	-0.290741	-0.596296	-0.814815	192	145	1	6	10	31
0	1358522	Shulin Zhang	57	3	0	1.62	59	22.4813	2	1	1	0	0	0	1	2	17.5	13.21	5.56	2.78	1.2		15.9	24.74	20.81	15.54	8.38		-0.245143	-0.682286	-0.841143	-0.931429	105	75	7	7	16	26
0	1360107	Camp Kangcai	58	3	0	1.78	79	24.9337	3	1	1	0	0	0	2	3	0.74	0.7	0.4	0.2	0.14		12.89	17.05	10.67	10.63	9.43		-0.0591398	-0.462366	-0.731183	-0.811828	138	109	1	5	9	17
0	1365253	Zhenchong Ni	65	3	1	1.6	68	26.5625	3	0	1	1	0	0	2	2	5.6	7.37	5.23	4.83	1.71		18.18	28.81	23.91	15.89	12.45		0.316071	-0.0660714	-0.1375	-0.694643	110	57	1	6	11	18
0	1365925	Xuesheng Ma	58	3	0	1.62	58	22.1003	2	1	0	0	0	0	1	2	3.34	2.92	2.19	1.9	0.98		9.02	16.69	12.32	7	8.8		-0.125749	-0.344311	-0.431138	-0.706587	182	119	1	3	10	15
0	1365571	Yizhen Wu	67	3	1	1.6	87	33.9844	4	0	0	1	0	0	1	3	0.81	0.841	0.487	0.307	0.178		10.02	12.85	10.6	8.27	6.28		0.0382716	-0.398765	-0.620988	-0.780247	99	58	5	7	10	17
0	1369197	Xiuluan Chen	70	4	1	1.61	47	18.132	1	0	0	0	0	0	2	2	1.97	0.58	0.544	0.32	0.21		9.57	8.55	7.75	7.92	7.91		-0.704925	-0.72324	-0.8372	-0.893162	68	40	1	2	10	22
0	1369225	Kye-cui Kim	52	3	0	1.52	60	25.9695	3	0	0	0	0	0	1	2	17.14	11.46	7.56	5.76	4.34		5.14	10.32	8.68	6.77	4.56		-0.331416	-0.558945	-0.663958	-0.746801	75	52	1	3	7	14
0	1057008	Yuewen Meng	66	3	1	1.56	61	25.0657	3	0	0	0	0	0	1	2	5.76	7.54	5.72	2.79	1.59		10.19	9.64	6.02	4.29	5.74		0.308029	-0.00770245	-0.515995	-0.724169	100	56	1	6	11	18
0	1117881	Zhenxin Zhang	59	3	0	1.68	75	26.5731	3	1	0	1	0	0	1	1	9.46	9.18	4.9	1.5	0.99		10.28	10.69	10.61	9.02	7.39		-0.0299059	-0.482194	-0.841488	-0.895382	163	59	1	5	8	16
0	1301427	Xiude Huang	57	3	0	1.7	70	24.2215	3	1	1	0	0	0	2	2	4.13	2.21	1.26	0.71	0.49		8.53	9.21	7.68	5.07	4.77		-0.465008	-0.694982	-0.828125	-0.881382	145	99	1	5	10	17
0	1224433	Zhijun Gao	74	4	1	1.76	50	16.1415	1	1	0	0	0	1	3	2	1.55	1.92	0.89	0.79	0.6		6.9	6.99	7.6	5.12	6.64		0.23871	-0.425806	-0.490323	-0.612903	99	69	4	11	15	38
0	1372426	Yongqin Wang	63	3	1	1.55	80	33.2986	4	0	1	1	0	0	1	4	1.12	0.941	0.3953	0.2189	0.1		11.69	12.06	14.24	9.6	15.51		-0.159821	-0.647054	-0.804554	-0.910714	76	57	2	4	12	19
0	1375655	Yongming Zheng	57	3	0	1.7	62	21.4533	2	0	1	0	0	0	2	2	0.36	1.56	0.86	0.44	0.21		11.19	14	11.04	8.35	9.66		3.33333	1.38889	0.222222	-0.416667	83	61	2	2	8	14
0	1382103	Qinglong Tang	61	3	1	1.73	80	26.7299	3	1	1	1	0	0	2	2	2.18	5.32	4.21	3.1717	0.9146		8.65	12.07	9.89	7.36	7.37		1.44384	0.933943	0.45698	-0.579861	86	54	1	7	12	21
0	1384357	Lin Chen	51	3	0	1.81	82	25.0298	3	1	0	0	0	0	1	4	1.46	1.11	0.48	0.497	0.253		13.28	18.49	15.08	12.04	9.24		-0.239726	-0.671233	-0.659589	-0.826712	96	76	1	4	7	10
0	1383681	Zhenjiang Fan	60	3	1	1.7	62	21.4533	2	1	1	0	1	0	3	2	4.72	2.41	1.19	1.739	0.68		9.84	8.27	9.28	6.93	8.84		-0.489818	-0.748084	-0.631864	-0.856048	146	86	12	19	28	33
0	1385587	incense High	63	3	1	1.57	57	23.1247	2	0	0	1	0	1	2	2	0.68	0.491	0.281	0.142	0.082		11.45	14.72	11.39	8.46	4.5		-0.278153	-0.586886	-0.791238	-0.879447	158	100	1	6	4	17
0	1382663	Naiping He	64	3	1	1.68	70	24.8016	3	0	0	0	0	0	3	2	0.4	0.31	0.21	0.12	0.09		6.05	9.13	7.86	6.51	4.42		-0.225	-0.475	-0.7	-0.775	139	103	0	4	4	24
0	1395982	Chunhua Zhang	46	2	0	1.65	98	35.9963	4	0	0	1	0	0	2	2	0.6	0.38	0.33	0.18	0.13		11.9	14.09	11.88	9.05	10.4		-0.366667	-0.45	-0.7	-0.783333	108	79	1	5	14	20
0	1394609	Fuguo Feng	68	3	1	1.75	83	27.102	3	1	1	1	0	0	2	1	1.19	0.831	0.637	0.368	0.264		14.38	19.51	12.3	7.81	5.71		-0.301681	-0.464706	-0.690756	-0.778151	128	70	1	5	27	37
0	1397300	Wende Huang	70	4	1	1.6	60	23.4375	2	0	0	0	0	0	1	2	1.88	1.78	0.92	0.64	0.21		10.03	12.36	12.44	18.2	16.28		-0.0531915	-0.510638	-0.659574	-0.888298	111	90	1	4	12	25
0	1031790	Yugang Qian	70	4	1	1.7	76	26.2976	3	0	0	0	0	0	1	2	2.08	2.3891	1.8022	1.15	0.8317		9.63	10.59	9.61	10.45	10.35		0.148606	-0.133558	-0.447115	-0.600144	95	68	1	3	10	14
0	1407922	Hao Shen	33	2	0	1.74	85	28.075	4	0	0	0	0	0	2	2	0.67	1.82	1.18	0.685	0.4264		13.67	11.6	7.13	6.29	9.17		1.72455	0.766467	0.0254491	-0.361677	128	106	0	3	7	13
0	1405506	Meirong Chen	63	3	1	1.65	73	26.8136	3	0	0	0	0	1	2	2	0.25	0.198	0.277	0.268	0.317		11.5	15.56	11.66	12.68	17.08		-0.214286	0.0992063	0.0634921	0.257937	100	74	0	6	9	13
0	919222	Fangcai Chen	57	3	0	1.67	62	22.231	2	0	0	1	0	0	1	2	43.01	24.72	68.51	46.57	16.58		9.19	7.58	5.71	5.05	6.79		-0.425227	0.592948	0.0828142	-0.614493	207	149	5	8	11	27
0	1407806	Jianfang Xue	62	3	1	1.53	58	24.7768	3	0	0	1	0	0	1	2	1.38	0.84	0.5	0.2	0.13		9.27	29.45	15.75	14.08	13.93		-0.391304	-0.637681	-0.855072	-0.905797	122	80	1	4	8	16
0	1407965	Qianyu Dai	67	3	1	1.72	72	24.3375	3	1	1	0	1	0	2	1	8.14	7.2819	4.2235	3.12	2.16		16.06	15.98	17.89	14.74	16.17		-0.105099	-0.480958	-0.616571	-0.734549	166	65	1	3	7	19
0	1410443	Zhihong Zhu	60	3	1	1.6	57	22.2656	2	0	0	1	0	0	2	4	0.37	0.267	0.19	0.12	0.1		12.22	12	10.28	8.36	7.79		-0.278378	-0.486486	-0.675676	-0.72973	86	58	1	6	7	11
0	1413935	Jibo Chen	62	3	1	1.7	70	24.2215	3	0	0	0	0	0	1	5	2.66	1.93	1.35	1.32	0.88		12.81	13.52	11.51	10.36	9.76		-0.274845	-0.492767	-0.504039	-0.669359	153	106	1	5	11	20
0	1414028	Guihai Zhao	62	3	1	1.7	75	25.9516	3	1	1	1	1	0	2	1	2.93	2.93	4.04	4.02	3.02		11.35	16.7	16.57	15.68	12.59		-0.000102379	0.378698	0.371873	0.0306112	182	151	0	1	7	14
0	1414371	Huijuan Xie	63	3	1	1.55	57	23.7253	2	0	0	1	1	0	1	2	0.48	0.5758	0.35	0.27	0.1895		13.72	16.7	24.85	17.04	12.23		0.206369	-0.266709	-0.434318	-0.602975	128	100	2	6	12	36
0	1195325	Quanying Mao	65	3	1	1.58	54	21.6311	2	0	0	0	0	0	2	2	35.95	24.3305	11.18	5.0429	3.36		11.75	16.29	13.09	9.55	10.99		-0.323245	-0.689027	-0.859731	-0.906541	116	82	6	9	16	23
0	1342699	Fenggui Jiang	70	4	1	1.68	71	25.1559	3	1	1	0	0	1	1	1	2.81	1.5948	0.3562	0.3751	0.2398		19.53	14.65	11.17	12.88	14.34		-0.432718	-0.873297	-0.866574	-0.914701	108	69	5	11	17	36
0	1352355	Zhicai Zhang	72	4	1	1.74	73	24.1115	3	1	1	0	0	0	2	2	1.66	1.67	1.29	0.865	0.527		10.29	15.41	11.59	11.21	13.67		0.00888057	-0.220685	-0.477436	-0.681629	142	83	4	10	16	22
0	1293048	Guilan Lu	68	3	1	1.6	55	21.4844	2	1	1	0	0	0	1	2	7.87	4.22	3.43	2.23	1.66		16.75	10.47	8.82	9.41	10.21		-0.463787	-0.564168	-0.716645	-0.789072	85	43	5	7	11	15
0	1337686	Yunlong Wang	67	3	1	1.7	79	27.3356	3	1	1	0	0	1	1	2	5.25	3.41	1.51	0.857	0.541		10.76	18.97	12.44	15.51	16.48		-0.350476	-0.712381	-0.836762	-0.896952	129	87	2	7	14	19
0	1356176	Biao Chen	54	3	0	1.78	62	19.5682	2	0	0	0	0	0	2	4	3.69	8.82	7.37	3.25	2.72		12.46	5.03	6.89	7.82	8.67		1.39024	0.99729	-0.119241	-0.262873	128	80	1	10	23	35
0	1330317	Zimei Yu	74	4	1	1.6	57	22.2656	2	0	0	0	0	0	2	2	1.15	0.737	0.477	0.491	0.545		13.39	22.8	17.81	12.32	11.34		-0.35913	-0.585217	-0.573043	-0.526087	110	65	1	14	16	24
0	1333430	Yuzhen Wang	71	4	1	1.5	53	23.5556	2	0	1	0	0	0	1	2	0.43	0.49	0.25	0.19	0.16		10.88	14.05	8.62	9.94	12.5		0.139535	-0.418605	-0.55814	-0.627907	97	53	3	8	15	25
0	1405482	Taihao Shang	63	3	1	1.7	50	17.301	1	0	0	0	0	0	3	3	7.05	10.7819	7.9454	4.32	2.98		9.15	11.69	5.96	3.83	2.55		0.529348	0.127007	-0.387234	-0.577305	144	100	9	9	9	19
0	1341078	Zhenglang Chen	71	4	1	1.7	75	25.9516	3	0	0	0	0	0	2	2	0.32	0.16	0.1	0.1	0.1		10.34	19.51	19.72	16.56	12.66		-0.5	-0.6875	-0.6875	-0.6875	124	95	5	10	2	20
0	1367501	Xianjun Song	49	2	0	1.71	70	23.939	2	0	0	0	0	0	2	2	3.54	4.33	3.37	3.6255	1.65		13.42	19.97	14.38	11.26	11.27		0.223164	-0.0480226	0.0241525	-0.533898	163	116	2	5	7	16
0	1396224	Tianhua Zhang	71	4	1	1.69	49	17.1563	1	1	1	0	0	0	1	2	1.19	1.46	0.81	0.86	0.83		15.92	17.64	13.48	11.58	12.41		0.226891	-0.319328	-0.277311	-0.302521	147	112	1	44	46	63
0	1363259	Chenghua Wo	69	3	1	1.53	50	21.3593	2	0	0	1	0	0	1	2	0.43	0.6953	0.314	0.0648	0.106		9.67	12.44	5.11	8.46	6.29		0.632926	-0.262565	-0.847816	-0.751057	142	86	1	5	9	28
0	1382024	Zhijian Dong	60	3	1	1.78	67	21.1463	2	1	1	0	0	1	2	5	10.61	3.6731	2.5031	1.1428	0.6004		12.84	9.72	7.19	5.79	5.49		-0.653935	-0.764168	-0.89233	-0.943433	117	178	6	14	20	46
0	1349933	Qiaoying Wang	67	3	1	1.63	74	27.852	3	0	0	0	0	0	2	2	10.92	15.16	5.88	3.85	1.66		9.78	15.79	14.13	12.66	13.94		0.388278	-0.461538	-0.647436	-0.847985	111	75	4	15	22	28
0	1392399	Shengdi Wu	78	4	1	1.58	60	24.0346	3	0	0	0	0	1	1	3	4.37	2.2637	0.9709	0.9996	0.4749		12.83	13.47	13.05	12.31	14.07		-0.481991	-0.777826	-0.771259	-0.891327	122	50	7	10	20	25
0	1325575	Qi Liang	36	2	0	1.78	90	28.4055	4	0	0	0	0	0	1	4	0.76	0.44	0.449	0.22	0.226		15.6	18.59	12.17	9.1	6.58		-0.421053	-0.409211	-0.710526	-0.702632	110	65	5	7	14	16
0	1322811	Jinwen Chen	64	3	1	1.7	85	29.4118	4	0	0	1	0	1	1	1	1.37	1.8275	0.9696	0.441	0.335		7.58	16.01	13.12	12.37	8.33		0.333942	-0.292263	-0.678102	-0.755474	275	103	4	8	9	30
0	1333390	Chunhuai Sun	66	3	1	1.78	82	25.8806	3	1	1	1	0	0	1	2	0.63	0.64	0.48	0.49	0.63		11.29	11.29	12.33	11.21	10.89		0.015873	-0.238095	-0.222222	0	148	116	16	23	24	34
0	1334578	Kailiang Wu	43	2	0	1.68	105	37.2024	4	0	1	0	0	0	2	2	0.39	0.194	0.1	0.072	0.1		7.46	12.68	12.62	9.84	9.1		-0.504723	-0.744703	-0.816186	-0.744703	160	123	1	4	9	25
0	1339372	Naiwan Wang	67	3	1	1.68	60	21.2585	2	1	1	1	0	0	3	2	27.74	25.3	7.47	4.17	15.8747		8.14	4.21	6.41	7.78	8.97		-0.0879596	-0.730714	-0.849676	-0.427733	133	77	2	8	14	20
0	1340332	Lee Ibid.	59	3	0	1.7	65	22.4913	2	0	0	0	0	0	2	2	0.13	3.29	1.76	1.05	0.602		10.22	10.1	12.52	10	7.73		23.9242	12.3333	6.95455	3.56061	94	64	1	5	6	11
0	1378894	Zenglong Yin	66	3	1	1.8	65	20.0617	2	1	1	0	0	0	2	2	0.27	1.42	0.339	0.18	0.1353		13.13	11.49	8.17	8.57	9.09		4.25926	0.255556	-0.333333	-0.498889	79	52	1	4	7	14
0	1009913	Guisheng Xu	58	3	1	1.71	68	23.255	2	0	1	0	0	0	1	2	1.8	1.7	1.08	0.57	0.398		16.95	27.03	26.15	19.44	15.09		-0.0555556	-0.4	-0.683333	-0.778889	312	264	2	4	11	32
0	1322531	Kaibing Zhang	54	3	1	1.72	75	25.3515	3	1	1	0	0	0	2	5	0.47	0.6	1.1601	0.34	0.527		7.27	6.27	5.66	6.81	8.03		0.284797	1.48415	-0.271949	0.12848	145	113	2	4	11	12
0	685719	Fenglan Guan	50	3	0	1.6	62	24.2188	3	0	0	1	0	1	2	3	2.24	2.37	1.57	0.858	0.492		16.93	18.78	16.13	10.54	9.43		0.0580357	-0.299107	-0.616964	-0.780357	259	206	6	10	17	20
0	1321805	Liubao Tao	66	3	1	1.7	60	20.7612	2	1	1	1	0	0	1	5	2.14	4.4	4.44	3.4	1.62		20.46	24.12	15.42	10.08	10.57		1.05607	1.07477	0.588785	-0.242991	202	122	1	11	22	31
0	1322195	Jingmao Huang	59	3	1	1.68	78	27.6361	3	1	1	1	0	0	2	2	13.83	14.71	9.7	9.7884	5.3166		8.34	7.08	6.18	5.91	4.63		0.0636298	-0.298626	-0.292234	-0.615575	271	201	5	11	10	27
0	1322188	Zhenjuan Zhang	68	3	0	1.42	45	22.317	2	0	0	0	0	0	2	2	0.9	0.6115	0.9851	0.5935	0.213		6.07	7.22	8.42	7.25	9.74		-0.323562	0.0897124	-0.343473	-0.764381	317	254	4	5	12	23
0	1323691	Wushan Wang	58	3	1	1.65	67	24.6097	3	0	0	1	0	0	1	2	3.02	1.39	0.801	0.564	0.27		10.73	12.82	9.56	9.34	8.89		-0.54042	-0.735163	-0.813523	-0.910729	179	143	6	12	17	25
0	1324603	Xiaoning Liu	37	2	1	1.73	78	26.0617	3	1	0	0	0	0	2	5	0.85	0.487	0.25	0.18	0.1768		9.74	14.19	11.94	9.28	9.84		-0.427059	-0.705882	-0.788235	-0.792	140	102	1	9	13	14
0	1322204	Wenzhen Yang	75	4	0	1.64	60	22.3081	2	0	0	1	0	0	1	2	45.46	28.78	19.83	10.14	5.72		10.59	7.97	8.14	7.28	10.46		-0.366916	-0.563792	-0.776947	-0.874175	133	83	1	9	18	20
0	1325805	almonds Sun	57	3	1	1.65	65	23.8751	2	1	1	1	0	0	2	4	9.13	6.52	4.11	2.52	1.8		9.94	10.28	9.83	8.61	8.58		-0.285871	-0.549836	-0.723987	-0.802848	268	157	2	7	14	17
0	1324781	Tiyou Song	52	3	1	1.76	68	21.9525	2	1	0	1	1	0	1	2	3.38	5.04	4.63	7.54	2.88		8.42	7.6	6.6	6.8	8.18		0.491124	0.369822	1.23077	-0.147929	176	52	1	7	9	16
0	1325978	Aiguo Pei	42	2	1	1.68	87	30.8248	4	0	1	1	0	0	2	5	1.96	1.27	1.14	0.54	0.3		13.96	22.3	25.96	15.15	15.18		-0.352041	-0.418367	-0.72449	-0.846939	205	166	2	5	7	10
0	1325367	Zhenglian Zhang	50	3	0	1.65	80	29.3848	4	0	0	0	0	0	1	2	1.92	1.7151	0.7858	0.263	0.1217		12.91	18.58	11.89	12.53	11.02		-0.105321	-0.590089	-0.862806	-0.936515	261	165	2	8	16	27
0	1325348	Ziqing Zhong	58	3	1	1.68	50	17.7154	1	0	0	0	0	0	2	2	16.63	2.59	2.31	2.0706	1.6486		6.43	7.92	7.29	5.94	5.39		-0.844286	-0.86112	-0.875513	-0.900884	123	131	2	7	15	26
0	1326144	Diru Shen	62	3	0	1.6	70	27.3438	3	0	0	1	0	1	2	3	0.89	0.6	0.32	0.269	0.1433		9.41	12.3	9.94	8.07	7.79		-0.329159	-0.642218	-0.69924	-0.839781	149	80	2	6	13	23
0	1327429	Chuanzhen Tian	59	3	0	1.58	57	22.8329	2	0	0	0	0	0	2	3	4.15	3.4415	2.1204	1.3759	0.559		9.63	12.07	11.62	6.85	5.98		-0.171661	-0.489638	-0.668833	-0.865454	153	116	0	4	9	19
0	1138332	Zhenwei Song	69	3	1	1.87	75	21.4476	2	1	1	0	0	1	1	2	1.97	1.49	1.65	1.2498	0.3		8.19	11.68	6.99	11.85	4.92		-0.243655	-0.162437	-0.365584	-0.847716	181	152	1	10	11	18
0	1325984	Liqiu Lu	45	2	1	1.8	78	24.0741	3	1	1	0	0	0	2	2	6.63	4.42	2.39	0.88	0.928		7.88	10.46	10.76	10.06	8.55		-0.333333	-0.639517	-0.86727	-0.86003	226	144	2	7	19	36
0	1329397	Yuzhu Peng	66	3	1	1.7	73	25.2595	3	0	0	1	0	0	1	2	2.01	1.48	1.6866	0.43	0.7231		6.36	9.73	7.37	8.73	7.28		-0.263682	-0.160896	-0.78607	-0.640249	192	153	5	7	2	22
0	1331289	Yanfang Zhu	70	4	0	1.65	62.5	22.9568	2	0	0	0	0	0	2	2	0.27	0.2	0.15	0.14	0.1101		14.71	13.35	6.82	4.97	5.47		-0.259259	-0.444444	-0.481481	-0.592222	128	96	1	5	10	20
0	1331722	Songshan Liu	65	3	1	1.6	70	27.3438	3	1	1	0	0	0	2	1	1.69	2.56	1.49	1.3629	0.623		15.86	18.85	13.28	8.66	7.31		0.514793	-0.118343	-0.19355	-0.631361	114	55	1	9	9	14
0	1330467	Hongjuan Huang	67	3	0	1.52	43.5	18.8279	2	0	0	0	0	0	2	2	3.33	2.29	1.97	0.68	0.46		5.92	8.68	8.34	5.15	6.42		-0.312312	-0.408408	-0.795796	-0.861862	158	112	1	8	13	24
0	1332852	Yunfu Zhang	72	4	1	1.8	75	23.1481	2	1	0	0	0	0	1	2	2.66	1.95	6.24	3.08	1.83		20	8.57	7.08	7.68	7.19		-0.266917	1.34586	0.157895	-0.31203	122	92	11	12	13	17
0	1333530	Yincui Zhu	58	3	0	1.58	62	24.8358	3	0	0	0	0	0	2	3	0.93	1.09	0.72	0.5143	0.2		13.92	18.17	12.1	7.58	7.81		0.172043	-0.225806	-0.446989	-0.784946	160	129	1	5	9	15
0	1332845	Ruishi Wan	66	3	1	1.68	75	26.5731	3	0	0	0	0	0	2	2	15.65	13.91	6.71	4.95	3.04		9.5	9.13	6.1	5.85	6.51		-0.111182	-0.571246	-0.683706	-0.805751	100	50	4	10	14	23
0	1334837	Suqin Zhang	66	3	0	1.6	72	28.125	4	0	0	0	0	0	1	2	1.17	1.19	0.64	0.618	0.521		5.67	13.5	15.32	11	10.98		0.017094	-0.452991	-0.471795	-0.554701	185	76	2	7	8	15
0	1335190	Wenzhen Jiang	58	3	0	1.6	48	18.75	2	0	0	1	1	0	3	5	14.35	16.13	10.6	9.01	2.42		13.49	13.89	12.31	17.97	19.36		0.124042	-0.261324	-0.372125	-0.831359	195	98	4	5	15	22
0	1335928	Guixia Chen	60	3	0	1.63	59	22.2063	2	0	0	1	0	0	1	2	5.93	5.04	2.79	2.09	1.68		10.29	10.63	12.08	9.69	6.43		-0.150084	-0.529511	-0.647555	-0.716695	168	124	2	9	11	21
0	1336494	Tao Xu	55	3	1	1.77	80	25.5354	3	1	0	1	0	0	2	2	0.22	0.972	0.789	0.39	0.375		7.49	6.97	7.95	9.07	10.36		3.50626	2.65786	0.808067	0.738526	157	96	2	6	11	19
0	1339048	Xiaojun Wang	41	2	1	1.73	85	28.4005	4	0	0	1	0	0	2	2	2.67	4	1.43	1.33	0.864		9.48	10.36	11.38	13.77	14.22		0.498127	-0.464419	-0.501873	-0.676404	104	81	5	5	11	13
0	1165692	Huaiying Li	79	4	0	1.5	55	24.4444	3	0	0	0	0	0	2	2	0.75	1.8222	1.14	0.76	0.2628		16.76	22.32	16.52	12.94	11.93		1.4296	0.52	0.0133333	-0.6496	89	58	1	5	20	32
0	1338895	Xiaorong Xu	72	4	1	1.8	84	25.9259	3	1	1	0	0	0	2	2	0.88	0.719	0.54	0.255	0.192		8.61	11.81	10.93	7.72	8.5		-0.18249	-0.386015	-0.710063	-0.781694	180	147	2	5	9	16
0	1341047	Yu'an Jiang	67	3	1	1.65	60	22.0386	2	0	0	0	0	0	2	2	5.14	4.54	2.9	1.81	1.15		6.39	5.95	6.96	7.53	8.34		-0.116732	-0.435798	-0.64786	-0.776265	167	94	1	7	14	20
0	1338160	Guoyu Zhang	64	3	0	1.55	48	19.9792	2	0	0	1	0	0	2	2	25.11	26.91	14.65	6.36	2.99		11.53	15.46	12.48	10.58	9.39		0.0716846	-0.416567	-0.746714	-0.880924	110	44	3	7	14	30
0	1342105	Xiangjun Shen	55	3	1	1.7	64	22.1453	2	1	1	0	0	0	1	2	3.67	2.4	2.07	1.45	0.806		9.15	14.59	13.6	9.96	11.27		-0.346049	-0.435967	-0.604905	-0.780381	111	88	2	16	14	21
0	1343536	Baotian Song	68	3	1	1.6	75	29.2969	4	0	0	0	0	0	2	2	9.09	3.64	2.06	1.02	0.46		8.88	12.12	8.04	5.99	3.69		-0.599401	-0.773288	-0.887744	-0.949375	132	92	3	8	13	17
0	1340641	Xiaomei Jiang	71	4	0	1.5	60	26.6667	3	0	0	0	0	0	2	2	11.49	6.7	3.9161	1.95	1.16		5.71	4.95	5.43	4.15	3.42		-0.416884	-0.659173	-0.830287	-0.899043	115	72	1	7	18	31
0	1342959	Yongbiao Ji	61	3	1	1.78	83	26.1962	3	0	0	0	0	0	1	2	1.62	1.21	1.9393	1.0471	0.876		9	12.06	12.14	7.66	5.81		-0.25244	0.198134	-0.353083	-0.458792	167	84	2	6	8	14
0	1343012	Genyin Tao	69	3	0	1.55	51	21.2279	2	0	0	0	0	0	2	2	27.43	15.49	9.07	6.07	3.33		13.44	11.61	13.82	9.93	9.02		-0.43529	-0.66934	-0.778709	-0.8786	139	86	2	7	9	16
0	1346290	Bo Zhou	33	2	1	1.75	75	24.4898	3	0	1	1	0	0	1	3	0.56	0.929	0.35	0.25	0.15		8.52	9.12	9.05	6.95	4.89		0.658929	-0.375	-0.553571	-0.732143	137	69	4	7	12	16
0	1344970	Zhaoqin Wang	66	3	0	1.59	55	21.7555	2	0	0	0	0	0	2	4	1.81	15.07	6.82	3.88	3.45		7.62	9.92	9.86	7.49	7.74		7.32597	2.76796	1.14365	0.906077	119	70	1	7	11	18
0	1345003	Jingyi Wang	74	4	1	1.8	64	19.7531	2	1	0	0	0	0	1	2	2.57	1.78	1.28	0.658	0.399		7.3	11.27	11.28	8.22	6.43		-0.307393	-0.501946	-0.743969	-0.844747	152	78	1	5	12	20
0	1346959	Yuangui Zhou	58	3	1	1.67	85	30.478	4	0	0	0	0	0	2	3	3.63	1.3651	0.6727	0.4499	0.23		12.68	15.4	12.85	13.96	14.58		-0.624271	-0.814846	-0.87617	-0.936695	110	75	1	3	12	18
0	1338950	Guiying Huang	71	4	0	1.52	48	20.7756	2	0	0	1	0	0	1	2	1.92	1.44	0.972	0.577	0.426		8.97	8.72	13.24	12.1	12.35		-0.25	-0.49375	-0.699479	-0.778125	121	74	1	7	17	35
0	339758	Deqin Yang	69	3	0	1.52	53	22.9398	2	0	0	1	1	0	1	2	10.99	8.83	5.37	4.32	4.15		12.88	16.67	12.54	12.68	12.29		-0.196542	-0.511374	-0.606915	-0.622384	166	126	7	7	8	17
0	1348261	Chengju Deng	47	2	0	1.6	81	31.6406	4	0	0	0	0	0	2	2	1.35	1.02	0.637	0.4837	0.1		13.58	25.65	21.16	15.29	14.21		-0.244444	-0.528148	-0.641704	-0.925926	127	142	2	4	13	26
0	1347631	Bangjie Cai	73	4	1	1.68	62.5	22.1443	2	1	0	0	0	0	1	2	3.11	3.3686	4.34	5.43	1.5164		12.64	14.15	4.07	9.39	11.58		0.0829074	0.395184	0.745588	-0.512521	119	83	7	10	15	24
0	1348440	Fengying Zhou	63	3	0	1.62	56	21.3382	2	0	0	1	0	0	2	2	1.98	1.3117	0.7904	0.3111	0.16		11.58	9.52	8.59	9.05	7.15		-0.339094	-0.601753	-0.843251	-0.919383	100	74	3	8	13	22
0	1349541	Zhangying Wang	64	3	0	1.56	54	22.1893	2	0	0	0	0	0	2	2	0.34	0.28	0.198	0.105	0.074		27	19.91	23.51	19.32	14.03		-0.174041	-0.415929	-0.690265	-0.781711	178	148	1	9	13	19
0	1349396	Qiuxiang Yang	67	3	0	1.6	67	26.1719	3	0	0	1	1	1	2	1	1.4	0.72	0.38	0.369	0.232		16.75	17.93	14.61	7.72	7		-0.485714	-0.728571	-0.736429	-0.834286	154	88	1	10	15	22
0	1350093	Yunmei Xie	73	4	0	1.45	69	32.8181	4	0	0	1	1	1	2	2	6.92	12.5333	5.7	3.1	2.56		8.56	10.26	9.04	7.99	4.9		0.811171	-0.176301	-0.552023	-0.630058	102	79	0	8	13	18
0	1352528	Jinfang Yang	39	2	0	1.55	75	31.2175	4	0	0	0	0	0	1	3	0.62	0.5892	0.3763	0.1933	0.0856		15.66	17.83	14.89	16.65	19.67		-0.0496774	-0.393065	-0.688226	-0.861935	118	67	1	7	14	18
0	1354065	Haitao Jiang	43	2	1	1.7	70	24.2215	3	1	0	0	0	0	2	5	3.27	2.08	1.76	1.22	0.903		9.67	10.34	9.58	9.08	9.22		-0.363914	-0.461774	-0.626911	-0.723853	190	142	2	6	14	17
0	1355121	Hong Wang	57	3	1	1.63	64	24.0882	3	1	0	0	0	0	1	2	4.27	4.77	2.59	1.76	1.19		15.22	19.13	15.26	10.76	13.09		0.117096	-0.393443	-0.587822	-0.721311	158	123	2	7	16	21
0	1353324	Yuexia Feng	57	3	0	1.6	52	20.3125	2	0	0	0	0	0	2	5	5.49	3.57	1.349	0.7258	0.3448		7.8	11.17	9.77	7.85	7.53		-0.349419	-0.754164	-0.867733	-0.937165	187	119	5	16	28	43
0	1356514	Guomin Zhang	53	3	1	1.65	70	25.7117	3	0	1	0	0	0	2	2	1.77	1.23	0.6071	0.655	0.5		14.48	10.5	8.71	6.38	8.18		-0.305085	-0.657006	-0.629944	-0.717514	130	93	1	7	18	22
0	1354508	Chengying Hang	70	4	0	1.65	70	25.7117	3	0	0	0	0	0	2	1	4.43	4.52	2.99	2.07	2.21		13.05	15.65	18.65	14.33	20.3		0.020316	-0.325056	-0.532731	-0.501129	119	63	1	12	17	31
0	1356924	Jingang Liu	64	3	1	1.68	77	27.2817	3	1	1	0	0	0	2	2	12.29	10.67	7.58	3.77	2.4949		14.17	15.84	7.72	5.01	5.9		-0.131814	-0.383238	-0.693247	-0.796998	76	54	2	4	9	17
0	1360756	Wanfeng Lu	57	3	0	1.6	55	21.4844	2	0	0	0	0	0	2	5	0.34	0.25	0.15	0.109	0.1		11.85	16.54	15.31	13.29	10.13		-0.264706	-0.558824	-0.679412	-0.705882	100	50	2	5	13	14
0	1360467	Tinghai Qiu	58	3	1	1.7	81	28.0277	4	1	1	1	0	0	1	1	2.46	1.29	0.67	0.57	0.24		9.24	9.44	8.44	7.7	8.97		-0.47561	-0.727642	-0.768293	-0.902439	155	90	1	7	16	24
0	1361717	Guoxuan Ma	64	3	1	1.8	77	23.7654	2	0	0	0	0	0	2	1	1.54	1.3	0.997	0.55	0.43		10.72	10.64	10.38	8.41	6.78		-0.155844	-0.352597	-0.642857	-0.720779	54	12	3	9	32	43
0	1363275	Kaihua Zhang	70	4	1	1.72	75	25.3515	3	1	1	0	0	0	2	1	0.74	2.2	1.9256	1.88	1.18		9.83	6.17	4.29	4.93	6.51		1.98103	1.60921	1.54743	0.598916	150	87	7	8	14	21
0	1363735	Ju'e Niu	72	4	0	1.6	63	24.6094	3	0	0	1	0	0	2	2	1.14	0.83	0.47	0.33	0.1708		10.86	13.57	10.57	9.7	10.59		-0.27161	-0.587538	-0.710399	-0.85011	105	53	1	11	23	29
0	1361475	Nenghua Cheng	73	4	0	1.62	68	25.9107	3	0	0	1	0	0	1	2	0.74	0.56	0.097	0.24	0.11		8.94	10.93	8.47	9.1	6.54		-0.242219	-0.868742	-0.675237	-0.85115	133	85	3	9	11	36
0	1366845	Zhixian Wang	54	3	1	1.75	81	26.449	3	0	0	1	0	0	2	2	1.55	1.06	0.54	0.45	0.36		13.53	13.9	9.2	9.45	10.63		-0.316129	-0.651613	-0.709677	-0.767742	129	65	2	8	13	20
0	1365906	Yuanchao Sun	61	3	1	1.73	78	26.0617	3	0	0	1	0	0	2	2	9.84	9.5	4.57	2.26	1.28		11.05	13.52	12.27	8.1	8.72		-0.0345528	-0.535569	-0.770325	-0.869919	145	102	1	5	9	21
0	1370628	Xia Wang	62	3	0	1.65	49	17.9982	1	0	0	0	0	0	2	2	5.93	5.14	1.93	0.87	0.548		6.69	8.88	6.38	4.75	5.3		-0.133367	-0.674591	-0.853313	-0.907604	120	77	1	6	12	17
0	1370762	Yang Hong	33	2	1	1.72	75	25.3515	3	1	0	1	0	0	1	4	0.71	0.72	0.75	0.63	0.36		15.51	13.56	11.11	8.53	10.13		0.0140845	0.056338	-0.112676	-0.492958	77	44	1	7	14	27
0	1372331	Yuzhao Liu	65	3	1	1.68	57	20.1956	2	1	0	0	0	0	2	2	2.08	1.38	1.13	0.69	0.57		9.85	12.52	9.13	9.03	8.74		-0.336538	-0.456731	-0.668269	-0.725962	197	164	2	6	10	18
0	1373485	Huaizhi Zhou	71	4	0	1.58	80	32.0461	4	0	0	0	0	0	1	2	16.37	4.71	2.44	1.53	0.67		19.15	14.39	10.48	7.81	7.54		-0.712217	-0.850915	-0.906516	-0.959063	170	130	4	10	17	24
0	1373911	Qingsi Ren	67	3	1	1.64	66	24.539	3	0	0	0	0	0	2	4	0.94	0.488	0.459	0.352	0.265		8.36	9.08	6.86	5.95	4.09		-0.480298	-0.511182	-0.625133	-0.717785	97	63	3	6	10	18
0	1373375	Anhao Zhou	74	4	1	1.75	70	22.8571	2	1	1	1	0	0	1	1	2.99	2.05	1.43	0.794	0.57		15.89	18.59	13.21	12.42	13.67		-0.314381	-0.521739	-0.734448	-0.809365	90	50	0	11	15	20
0	1377473	Zhaojuan Xie	35	2	0	1.66	64	23.2254	2	0	0	0	0	0	2	2	0.14	0.15	0.19	0.246	0.14		10.09	11.6	10.99	5.81	4.46		0.0714286	0.357143	0.757143	0	61	31	0	6	7	12
0	1377210	Qiangmin Cai	66	3	1	1.7	55	19.0311	2	1	1	0	0	0	2	2	1.76	2.56	1.39	0.16	0.901		10.78	10.12	9.71	11.41	6.94		0.454545	-0.210227	-0.909091	-0.488068	145	112	5	6	11	23
0	1380705	Liang Ding	57	3	1	1.69	80	28.0102	4	0	0	0	0	1	2	2	19.78	7.27	3.76	2.26	1.7346		10.81	11.11	8.56	7.86	8.19		-0.632457	-0.809909	-0.885743	-0.912305	120	99	1	5	7	13
0	1379240	Chunxia Zhang	46	2	0	1.62	71	27.0538	3	0	0	0	0	0	1	2	3.2	2.3	0.95	0.68	0.5548		14.3	17.56	13.3	8	7.01		-0.28125	-0.703125	-0.7875	-0.826625	172	132	4	4	10	30
0	1380040	Dongying Wang	68	3	0	1.5	48	21.3333	2	0	0	0	0	0	2	2	6.21	11.92	9.32	9.6659	1.97		7.35	12.54	8.46	6.39	6.24		0.919485	0.500805	0.556506	-0.68277	136	100	2	8	20	29
0	1382608	Guiqin Huang	60	3	0	1.57	59	23.9361	2	0	0	0	0	0	2	2	0.53	0.77	0.61	0.44	0.24		13.13	17.68	14.48	7.99	5.44		0.45283	0.150943	-0.169811	-0.54717	96	70	1	7	10	17
0	1381629	Keyin Huang	67	3	1	1.62	57	21.7193	2	0	0	0	0	0	1	2	2.25	4.38	2.19	1.62	1.08		12.41	15.14	12.96	15.64	11.71		0.946667	-0.0266667	-0.28	-0.52	167	91	1	8	21	30
0	1384778	Guojun Zhang	52	3	1	1.7	67	23.1834	2	0	1	0	0	0	2	2	1.68	1.97	1.89	0.8	0.58		8.43	6.36	4.93	6.12	6.7		0.172619	0.125	-0.52381	-0.654762	91	69	1	6	10	18
0	1387308	Guangying Xu	73	4	0	1.55	70	29.1363	4	0	0	0	0	0	2	2	0.48	0.36	0.22	0.14	0.13		8.94	8.42	8.17	8.56	7.56		-0.25	-0.541667	-0.708333	-0.729167	128	100	2	6	10	15
0	1387257	Huailai Li	58	3	1	1.78	80	25.2493	3	0	1	1	0	0	1	2	0.31	0.48	0.52	0.43	0.33		14.88	23.49	17.95	12.67	9.59		0.548387	0.677419	0.387097	0.0645161	113	86	3	6	18	36
0	1389749	Jin Sun	64	3	0	1.5	60	26.6667	3	0	1	1	0	0	2	1	6.73	5.7	3.62	2.51	1.31		12.25	10.51	10.8	7.61	7.02		-0.153046	-0.46211	-0.627043	-0.805349	170	78	2	5	12	19
0	1389907	Shouhai Shi	67	3	1	1.75	61	19.9184	2	0	0	0	0	0	1	2	2.88	1.63	1.82	0.79	0.51		8.1	5.94	5.01	4.1	4.26		-0.434028	-0.368056	-0.725694	-0.822917	108	68	7	7	14	20
0	1390831	Guochang Wang	29	1	1	1.71	65	22.2291	2	1	1	0	0	0	1	2	1.68	1.36	0.74	0.53	0.31		15.4	19.67	15.87	14.14	11.51		-0.190476	-0.559524	-0.684524	-0.815476	120	80	3	5	12	16
0	1391863	Xiaoyang Lu	55	3	0	1.7	70	24.2215	3	0	0	0	0	0	1	2	6.49	4.45	2.36	1.31	0.8		8.35	7.97	6	6.01	8.38		-0.31433	-0.636364	-0.798151	-0.876733	100	50	1	4	15	21

## Sheet: Tab.3
Comparative analysis of postoperative PCT, leukocyte and PCT clearance changes and indicators in the two groups of patients
variant	POP Group n=56	Uninfection group n=164	Z-value	P-value
PCT (ng/mL)
POD1	4.80(1.39,4.80)	1.96(0.85,5.14)	-3.188	0.001
POD2	5.94(2.06,13.15)	1.72(0.76,4.42)	-4.987	<0.001
POD3	4.55(1.35,10.78)	1.14(0.52,2.90)	-5.174	<0.001
POD4	2.96(1.05,8.25)	0.71(0.33,1.95)	-5.37	<0.001
POD5	2.13(0.73,6.43)	0.49(0.21,1.18)	-6.005	<0.001
WBC (10^9/L)
POD1	11.13(8.89,13.21)	10.88(8.94,13.58)	-0.091	0.927
POD2	12.11(8.76,14.53)	12.44(10.12,16.67)	-1.677	0.094
POD3	10.84(7.74,13.32)	10.97(8.17,13.30)	-0.354	0.723
POD4	10.35(7.74,13.06)	9.07(7.39,12.10)	-1.698	0.089
POD5	10.11(7.97,12.55)	8.72(6.64,11.27)	-2.571	0.01
PCT variation rate
POD2-POD1	0.00(-0.58,0.31)	0.19(-0.14,0.35)	-2.384	0.017
POD3-POD1	0.32(-0.69,0.53)	0.45(0.18,0.62)	-2.699	0.007
POD4-POD1	0.48(-0.71,0.70)	0.66(0.39,0.77)	-3.012	0.003
POD5-POD1	0.63(0.06,0.78)	0.76(0.60,0.86)	-3.656	<0.001

## Sheet: Tab.4 AUC
Comparison of AUC and efficiency of PCT, WBC, and PCT clearance in diagnosing postoperative infections
variant	AUC(95%CI)	Cut-off	Sensitivity	Specificity	Jordon index
PCT (ng/mL)
POD1	0.643(0.555,0.730)	3.845	0.589	0.707	0.297
POD2	0.723(0.643,0.804)	3.45	0.696	0.695	0.392
POD3	0.732(0.650,0.813)	2.65	0.661	0.744	0.405
POD4	0.740(0.661,0.820)	1.325	0.732	0.665	0.397
POD5	0.769(0.693,0.844)	0.7	0.786	0.64	0.426
WBC (10^9/L)
POD1	0.496(0.408,0.584)	9.88	0.679	0.396	0.075
POD2	0.425(0.337,0.513)	25.82	0.018	0.982	0
POD3	0.484(0.394,0.574)	12.445	0.375	0.677	0.052
POD4	0.576(0.490,0.662)	10.13	0.554	0.628	0.182
POD5	0.615(0.532,0.698)	9.435	0.607	0.604	0.211
PCT variation rate
POD2-POD1	0.607(0.516,0.698)	20.97	0.0178571	0.993902	0.0117596
POD3-POD1	0.621(0.532,0.710)	-0.155	0.428571	0.77439	0.202962
POD4-POD1	0.635(0.544,0.725)	-0.265	0.428571	0.829268	0.25784
POD5-POD1	0.664(0.579,0.748)	-0.695	0.607143	0.646341	0.253484
